# Supplementary material for: Rate-of-Kill (RoK) assays to triage large compound sets for Chagas disease drug discovery: Application to GSK Chagas Box
Source: PLoS Negl Trop Dis. 2021 Jul 16;15(7):e0009602. doi: 10.1371/journal.pntd.0009602 (PMC8318231; doi:10.1371/journal.pntd.0009602)
Supplement: S1 Table — pIC50 = —log10IC50 in molar units. Data from pIC50 values for CYP51 assay have been formerly reported [1]. (XLSX) [file pntd.0009602.s001.xlsx]

## Sheet: S1 Table
CHEMBL_CMPD_NUMBER	Trypomastigotes				CYP51
	pIC50 72 hours		pIC50 48 hours		pIC50
Benznidazole (BNZ)		5.3		5.2	<	4
Nifurtimox (NIF)		5.9		5.9	<	4
Posaconazole (POS)	<	4.3	<	4.3		7.3
TCMDC-123621		5		5	<	4
TCMDC-125222		4.8		5.1		7.3
TCMDC-139489		6		5.8		4.8
TCMDC-140766		5.3		4.9		4.7
TCMDC-143071	<	4.3	<	4.3		6.5
TCMDC-143080		6	<	4.3	<	4
TCMDC-143081	<	4.3	<	4.3		7
TCMDC-143082	<	4.3	<	4.3		6.6
TCMDC-143083		5.6	<	4.3	<	4
TCMDC-143084		4.9		5		7.1
TCMDC-143085	<	4.3	<	4.3		4.4
TCMDC-143087		5.9		5.8	<	4
TCMDC-143088	<	4.3	<	4.3	<	4
TCMDC-143097	<	4.3	<	4.3	<	4
TCMDC-143103		5.9		6	<	4
TCMDC-143105		6		5.8	<	4
TCMDC-143108		5.6		5	<	4
TCMDC-143109		5.6		5.7	<	4
TCMDC-143114	<	4.3	<	4.3		6.8
TCMDC-143118		5.9		5.9	<	4
TCMDC-143120	<	4.3		4.5	<
TCMDC-143126		6.1		6	<	4
TCMDC-143127	<	4.3	<	4.3	<	4
TCMDC-143130		4.7		4.6		4.3
TCMDC-143135		5.4		5.3	<	4
TCMDC-143137		5.2	<	4.3	<	4
TCMDC-143142	<	4.3	<	4.3		7.1
TCMDC-143143	<	4.3	<	4.3	<	4
TCMDC-143148	<	4.3	<	4.3		4.6
TCMDC-143149	<	4.3	<	4.3	<	4
TCMDC-143150		5.6		5.8	<	4
TCMDC-143151		6.3		6.1		4.7
TCMDC-143152		6.1		6.1	<	4
TCMDC-143153		5.3		4.7	<	4
TCMDC-143155		5.3		5.3	<	4
TCMDC-143156		6.1		6.1	<	4
TCMDC-143157	<	4.3	<	4.3	<	4
TCMDC-143159		4.4		4.5		7.2
TCMDC-143160		5		5.4	<	4
TCMDC-143161	<	4.3	<	4.3		7
TCMDC-143162		6.1		5.6		5
TCMDC-143163		6.6		6.9		6
TCMDC-143164		6.6		6.4		5.2
TCMDC-143178	<	4.3	<	4.3		7.3
TCMDC-143179	<	4.3	<	4.3	<	4
TCMDC-143182	<	4.3	<	4.3		7.4
TCMDC-143185		ND		6.7	<	4
TCMDC-143186		5.9		6		4.3
TCMDC-143187	<	4.3	<	4.3		6.9
TCMDC-143190	<	4.3	<	4.3		7.2
TCMDC-143191		4.4		4.7		7
TCMDC-143193		4.4		4.8	<	4
TCMDC-143194		5.2		4.7		4.4
TCMDC-143197	<	4.3	<	4.3		4.9
TCMDC-143198		ND		ND		4.2
TCMDC-143200		4.8		5.3	<	4
TCMDC-143203	<	4.3	<	4.3		7.2
TCMDC-143207	<	4.3	<	4.3	<	4
TCMDC-143209	<	4.3	<	4.3	<	4
TCMDC-143221	<	4.3		4.4		7.2
TCMDC-143222	<	4.3	<	4.3		7.6
TCMDC-143224	<	4.3	<	4.3	<	4
TCMDC-143232		5.5		5.3	<	4
TCMDC-143235		4.4		4.4		7.2
TCMDC-143241		5.5		5.4	<	4
TCMDC-143244	<	4.3	<	4.3	<	4
TCMDC-143247		4.4		5.1		6.8
TCMDC-143248	<	4.3	<	4.3	<	4
TCMDC-143253	<	4.3	<	4.3		7.1
TCMDC-143256		4.9		5	<	4
TCMDC-143258		4.7		4.4		7.5
TCMDC-143262		6.4		6.2	<	4
TCMDC-143272	<	4.3	<	4.3		6.9
TCMDC-143273		6.3		6.2	<	4
TCMDC-143275	<	4.3	<	4.3		8.1
TCMDC-143276	<	4.3	<	4.3		7.1
TCMDC-143279		6		5.9	<	4
TCMDC-143282		5.8		5.8	<	4
TCMDC-143284		5.3		5.6	<	4
TCMDC-143286		6		5.9	<	4
TCMDC-143288	<	4.3	<	4.3		6.8
TCMDC-143291		4.4		4.8	<	4
TCMDC-143293	<	4.3		ND		4.8
TCMDC-143298		6.7		6.5	<	4
TCMDC-143300	<	4.3	<	4.3		7.1
TCMDC-143301		4.4		4.5		4.5
TCMDC-143302	<	4.3		4.5		7.6
TCMDC-143304	<	4.3	<	4.3		7
TCMDC-143308		5.4		5.7		7.3
TCMDC-143309		4.5	<	4.3		6.9
TCMDC-143310		6		5.8	<	4
TCMDC-143311		5.2		4.9		4.5
TCMDC-143313		6.3		5.9	<	4
TCMDC-143314		4.4		5.1	<	4
TCMDC-143315		6.8		6.6		4.3
TCMDC-143317	<	4.3	<	4.3		7.1
TCMDC-143319	<	4.3	<	4.3		5.4
TCMDC-143321		ND		ND		6.9
TCMDC-143322		ND		ND		7.3
TCMDC-143324	<	4.3	<	4.3		6.7
TCMDC-143325	<	4.3	<	4.3		6.5
TCMDC-143328		5.1		5.1	<	4
TCMDC-143329		4.8		4.8		7.2
TCMDC-143331		5.6		5.4		4.5
TCMDC-143332	<	4.3	<	4.3		6.1
TCMDC-143333		4.4		4.5		6.9
TCMDC-143334	<	4.3	<	4.3		7.3
TCMDC-143336	<	4.3		5		7
TCMDC-143338		5.3		5.5	<	4
TCMDC-143346	<	4.3	<	4.3		7
TCMDC-143354	<	4.3		4.4		6.8
TCMDC-143362		5.3		5.2	<	4
TCMDC-143371	<	4.3	<	4.3	<	4
TCMDC-143372	<	4.3	<	4.3	<	4
TCMDC-143376		4.9		ND		4.6
TCMDC-143379	<	4.3	<	4.3	<	4
TCMDC-143381	<	4.3	<	4.3		6.5
TCMDC-143384	<	4.3	<	4.3		5
TCMDC-143385	<	4.3	<	4.3		4.9
TCMDC-143387	<	4.3		4.5	<	4
TCMDC-143389	<	4.3	<	4.3		7
TCMDC-143403	<	4.3	<	4.3	<	4
TCMDC-143405	<	4.3	<	4.3		6.9
TCMDC-143408		5.2		4.5	<	4
TCMDC-143409	<	4.3	<	4.3		7.2
TCMDC-143410		4.4		4.5		5.5
TCMDC-143411	<	4.3	<	4.3		6.9
TCMDC-143413	<	4.3	<	4.3	<	4
TCMDC-143414	<	4.3	<	4.3	<	4
TCMDC-143415		4.5		4.5		7.3
TCMDC-143416	<	4.3	<	4.3		7.1
TCMDC-143417		6		6.1	<	4
TCMDC-143421	<	4.3		4.7		7
TCMDC-143422	<	4.3		4.6		7.2
TCMDC-143423	<	4.3	<	4.3		6.8
TCMDC-143426	<	4.3	<	4.3	<	4
TCMDC-143430	<	4.3	<	4.3		7.4
TCMDC-143432	<	4.3	<	4.3	<	4
TCMDC-143433		4.5		4.9		7.1
TCMDC-143434		4.5		4.4		7.2
TCMDC-143437	<	4.3	<	4.3		7.2
TCMDC-143439		5.3		5.3		4.3
TCMDC-143440	<	4.3		4.4		7.1
TCMDC-143446		4.7	<	4.3		4.1
TCMDC-143455		5		5		6.9
TCMDC-143461	<	4.3	<	4.3		7.4
TCMDC-143463	<	4.3	<	4.3	<	4
TCMDC-143464	<	4.3	<	4.3		7.6
TCMDC-143465	<	4.3	<	4.3		7
TCMDC-143466		4.5	<	4.3		4.6
TCMDC-143467	<	4.3	<	4.3		6.7
TCMDC-143474	<	4.3	<	4.3		7.2
TCMDC-143476		5.6		5.3	<	4
TCMDC-143477	<	4.3	<	4.3		7.2
TCMDC-143479	<	4.3	<	4.3		7.2
TCMDC-143481	<	4.3	<	4.3		7
TCMDC-143484		4.4		4.5		5.3
TCMDC-143490		4.8		5.7	<	4
TCMDC-143492	<	4.3	<	4.3		7.1
TCMDC-143494		5.5		5.9	<	4
TCMDC-143495	<	4.3	<	4.3		7.1
TCMDC-143497		4.9	<	4.3	<	4
TCMDC-143498		4.7		4.7		4.3
TCMDC-143500	<	4.3	<	4.3		7
TCMDC-143502	<	4.3	<	4.3		6
TCMDC-143504	<	4.3	<	4.3		7
TCMDC-143506	<	4.3	<	4.3		6.9
TCMDC-143507		4.4		4.4		4.2
TCMDC-143511	<	4.3	<	4.3	<	4
TCMDC-143519		6.1		5.9	<	4
TCMDC-143520	<	4.3	<	4.3		4.8
TCMDC-143526	<	4.3	<	4.3	<	4
TCMDC-143527	<	4.3	<	4.3		5.2
TCMDC-143528	<	4.3		5.6	<	4
TCMDC-143529	<	4.3	<	4.3		7.7
TCMDC-143530		5.4		5.3	<	4
TCMDC-143535		4.4		4.6		7.3
TCMDC-143537		4.9		5		4.8
TCMDC-143539	<	4.3	<	4.3		6.7
TCMDC-143541		5.5		5.8		5.1
TCMDC-143542	<	4.3	<	4.3		7.4
TCMDC-143545	<	4.3	<	4.3		4.4
TCMDC-143546		5.9		5.7	<	4
TCMDC-143548		4.9		5		6.8
TCMDC-143549	<	4.3		4.6		4.8
TCMDC-143550	<	4.3	<	4.3	<	4
TCMDC-143552		5.5		5.4	<	4
TCMDC-143553	<	4.3		4.7		7.2
TCMDC-143555	<	4.3	<	4.3		6.8
TCMDC-143559	<	4.3	<	4.3		5.5
TCMDC-143561	<	4.3	<	4.3		6.9
TCMDC-143562		4.5		4.4		7.2
TCMDC-143564		5.9		5.7	<	4
TCMDC-143569		5.2		5	<	4
TCMDC-143588	<	4.3		5.5	<	4
TCMDC-143590		5.3		5.4		7.2
TCMDC-143592	<	4.3	<	4.3	<	4
TCMDC-143593	<	4.3		5.2		7.2
TCMDC-143598	<	4.3	<	4.3		4.4
TCMDC-143599	<	4.3	<	4.3		7.3
TCMDC-143601		5.6		5.7		4.3
TCMDC-143602	<	4.3		4.5		7.5
TCMDC-143604	<	4.3	<	4.3		4.7
TCMDC-143605		5.3		5.6	<	4
TCMDC-143606		5.8		5.9	<	4
TCMDC-143608		6.9		6.9	<	4
TCMDC-143610		6.5		6.4		4.1
TCMDC-143611		5.9		4.6	<	4
TCMDC-143612		4.9		4.7	<	4
TCMDC-143613	<	4.3	<	4.3		7.7
TCMDC-143614	<	4.3	<	4.3		6.9
TCMDC-143615		4.8		5	<	4
TCMDC-143616		6		6		5
TCMDC-143617	<	4.3		5.1	<	4
TCMDC-143620	<	4.3		4.4		7.1
TCMDC-143622	<	4.3	<	4.3		4.6
TCMDC-143623		4.4		4.5	<	4
TCMDC-143625		5.5		5.7	<	4
TCMDC-143626	<	4.3	<	4.3		7.8
TCMDC-143631	<	4.3	<	4.3		7.8
TCMDC-143632	<	4.3	<	4.3		7.3
TCMDC-143637	<	4.3	<	4.3		7.5
