# Supplementary material for: Rate-of-Kill (RoK) assays to triage large compound sets for Chagas disease drug discovery: Application to GSK Chagas Box
Source: PLoS Negl Trop Dis. 2021 Jul 16;15(7):e0009602. doi: 10.1371/journal.pntd.0009602 (PMC8318231; doi:10.1371/journal.pntd.0009602)
Supplement: S2 Table — Descriptors are computationally calculated as described in Methods. ME (Maximum Effect) at different time points (i.e. 24, 48 and 72 hours), MCCE (Minimal Concentration with Cidal Effect), MCC50 (Minimal Cidal Concentration 50%), t50%_MCC50 (time elapsed at MCC50 to reduce 50% of initial parasite load), t50%_Cmax (time elapsed at Cmax to reduce 50% of initial parasite load), tlag_MCC50 (time elapsed at MCC50 to reduce parasite burden between two consecutive time points), tlag_Cmax (time elapsed at Cmax to reduce parasite burden between two consecutive time points) and Cmin_Tox (Minimal Cytotoxic Concentration). ND, not determined. Threshold for colours are set as follows: ME, green for values higher than 50, yellow for values between 50 and -10 and red for values lower than -10; MCCE, green colour for values lower than 2 μM, yellow for values between 2 and 6 μM and red for values higher than 6 μM; MCC50, green for values lower than 5, yellow for values between 5 and 16 and red for values higher than -16; t50%_MCC50, t50%_Cmax and tlag_Cmax, green colour were used for values lower than 24 h, yellow for values between 24 and 48h and red for values higher than 48h; tlag_MCC50 green for values lower than 24 h, yellow for 24h and red for values higher than 24h. (XLSX) [file pntd.0009602.s002.xlsx]

## Sheet: S2 Table
													Thresholds applied for RAG table
ChEMBL_CMPD_NUMBER	ME_24h (%)	ME_48h (%)	ME_72h (%)	MCCE (µM)	MCC50 (µM)	t50%_MCC50 (hours)	t50%_Cmax (hours)	tlag_MCC50 (hours)	tlag_Cmax (hours)	Cmin_Tox (µM)	Putative MoA		ME (%)	MCCE (µM)	MCC50 (µM)	t50%_MCC50 (hours)	t50%_Cmax (hours)	tlag_MCC50 (hours)	tlag_Cmax (hours)
Benznidazole (BNZ)	49.8205	84.8832	90.745	3.85	31.2	46.15	35	8.62	5.54	>50	Nitroaromatic		>50	<2	<5	<24	<24	<24	<24
Nifurtimox (NIF)	79.78	100.28	96.67	1.85	7.54	48.22	24	8.89	4	>50	Nitroaromatic		from -10 to 50	from 2 to 6	from 5 to 16	from 24 to 48	from 24 to 48	24	from 24 to 48
TCMDC-143152	56.98	166.8	160.22	0.62	1.85	48	24	4	4	>50	Nitroaromatic		<-10	>6	>16	>48	>48	>24	>48
TCMDC-143163	71.48	99.44	93.68	0.21	0.21	48	24	24	4	>50	Nitroaromatic		ND: Not determined
Posaconazole (POS)	-76.42	-0.32	50.67	0.00287896	6.18	54.22	65.8667	29.33	24	42.2237	CYP51
TCMDC-143084	-28.71	25.12	44.48	0.62	ND	ND	ND	ND	24	>50	CYP51
TCMDC-143114	-4.95	48.12	74.01	0.62	50	72	72	24	24	>50	CYP51
TCMDC-143190	-188.22	-99.35	47.7	0.21	5.56	72	72	24	24	>50	CYP51
TCMDC-143203	-222.43	-89.23	54.05	0.62	5.56	72	72	24	24	>50	CYP51
TCMDC-143221	-243.08	-97.93	30.54	1.85	ND	ND	ND	ND	24	>50	CYP51
TCMDC-143253	-106.21	-219.25	24.54	0.62	ND	ND	ND	ND	48	>50	CYP51
TCMDC-143275	-36.02	-75.31	19.88	0.21	ND	ND	ND	ND	48	>50	CYP51
TCMDC-143300	-279.05	-72.57	30.55	0.07	ND	ND	ND	ND	24	>50	CYP51
TCMDC-143304	-97.65	-43.61	81.59	0.62	1.85	72	72	48	24	>50	CYP51
TCMDC-143317	-217.34	-137.83	44.57	1.23	50	72	72	24	24	>50	CYP51
TCMDC-143324	-26.89	-112.61	-10.08	0.07	ND	ND	ND	ND	72	>50	CYP51
TCMDC-143325	-25.97	-135.89	23.68	0.62	ND	ND	ND	ND	48	>50	CYP51
TCMDC-143336	-64.34	-179.92	-53.97	0.21	ND	ND	ND	ND	48	>50	CYP51
TCMDC-143346	-174.15	-60.95	17.27	0.21	ND	ND	ND	ND	24	>50	CYP51
TCMDC-143389	-205.37	-40.6	54.04	0.21	5.56	72	ND	24	24	>50	CYP51
TCMDC-143405	-289.2	-32.45	41.12	0.07	ND	ND	ND	ND	24	>50	CYP51
TCMDC-143409	-46.49	-253.43	11.72	0.62	ND	ND	ND	ND	72	>50	CYP51
TCMDC-143411	-24.75	74.97	99.28	0.21	16.67	72	48	24	24	>50	CYP51
TCMDC-143421	-70.76	-276.18	-1.9	1.85	ND	ND	ND	ND	48	>50	CYP51
TCMDC-143433	-248.55	-140.58	30.49	0.21	ND	ND	ND	ND	24	>50	CYP51
TCMDC-143434	51.52	102.28	117.75	0.07	5.56	72	24	24	4	>50	CYP51
TCMDC-143455	25.58	44.84	61.89	0.21	5.56	72	72	24	24	16.6667	CYP51
TCMDC-143463	-5.42	-24.26	4.63	0.21	ND	ND	ND	ND	48	>50	CYP51
TCMDC-143476	-15.42	-2.75	-23.11	0.62	ND	ND	ND	ND	24	>50	CYP51
TCMDC-143477	-46.01	-102.79	-13.58	0.62	ND	ND	ND	ND	48	>50	CYP51
TCMDC-143481	-18.06	-41.82	55.42	0.62	5.56	72	ND	48	48	>50	CYP51
TCMDC-143498	32.66	54.15	68.25	1.85	4.63	72	48	24	8	>50	CYP51
TCMDC-143500	-103.21	-13.3	53.28	0.21	16.67	72	72	24	24	>50	CYP51
TCMDC-143502	-3.52	29.78	64.89	1.85	5.56	72	ND	24	48	>50	CYP51
TCMDC-143504	-95.16	-135.71	0.69	0.62	ND	ND	ND	ND	ND	>50	CYP51
TCMDC-143535	-92.84	-11.18	45.59	0.21	ND	ND	ND	ND	24	>50	CYP51
TCMDC-143537	33.17	35.52	52.6	0.62	16.67	72	72	24	4	>50	CYP51
TCMDC-143552	-18.55	-23	85.87	5.56	16.67	72	ND	48	48	>50	CYP51
TCMDC-143562	-24.97	30.56	12.87	0.21	ND	ND	ND	ND	24	>50	CYP51
TCMDC-143593	-243.77	-91.73	36.53	0.02	ND	ND	ND	ND	24	>50	CYP51
TCMDC-143631	-43.25	-170.76	18.41	0.62	ND	ND	ND	ND	48	>50	CYP51
TCMDC-143632	-9.24	8.21	46.11	5.56	ND	ND	ND	ND	24	>50	CYP51
TCMDC-143087	30.27	57.6	64.96	0.31	0.62	72	60	4	4	>50	cyt b
TCMDC-143298	43.27	65.45	72.46	0.16	1.44	56	64	4	4	>50	DHFR
TCMDC-143606	41.19	50.59	54.35	0.21	25.93	48	60	4	4	>50	DHFR
TCMDC-143083	45.14	64.88	83.44	0.62	3.7	60	48	4	4	>50	Formycin B
TCMDC-139489	37.67	64.7	58.86	0.21	5.56	72	48	4	4	50	MetRS
TCMDC-140766	54.6	64.17	71.58	0.62	5.56	72	24	4	4	50	MetRS
TCMDC-143137	22.87	76.85	102.26	5.56	16.67	48	48	4	4	>50	Proteasome
TCMDC-123621	36.81	33.24	64.47	0.62	5.56	72	72	4	4	50	Unknown
TCMDC-143071	-154.93	-40.58	63.36	0.62	5.56	72	72	24	24	>50	Unknown
TCMDC-143085	-52.43	20.78	66.99	0.62	1.85	72	72	24	24	>50	Unknown
TCMDC-143097	-95.82	-1.82	22.98	1.85	ND	ND	ND	ND	24	>50	Unknown
TCMDC-143108	74.21	103.04	85.13	1.85	5.56	48	24	14	4	>50	Unknown
TCMDC-143109	47.57	78.08	82.17	1.85	5.56	48	48	4	4	>50	Unknown
TCMDC-143127	-63.13	41.48	77.68	1.85	7.04	72	67.2	24	24	>50	Unknown
TCMDC-143130	26.57	65.32	85	1.85	5.56	72	48	4	4	>50	Unknown
TCMDC-143135	52.16	46.95	38.7	5.56	ND	24	ND	4	4	>50	Unknown
TCMDC-143148	-108.08	-0.78	73.63	0.62	1.85	72	72	24	24	>50	Unknown
TCMDC-143160	-214.63	-667.69	-988.39	16.67	ND	ND	ND	ND	72	50	Unknown
TCMDC-143185	34.11	65.81	87.19	0.62	1.85	48	48	4	4	5.55556	Unknown
TCMDC-143194	-114.92	-675.67	-796.23	1.24	16.67	72	ND	24	41.33	18.5261	Unknown
TCMDC-143197	-16.53	13.44	33.63	0.07	ND	ND	ND	ND	4	>50	Unknown
TCMDC-143200	2.19	1.89	56.93	1.85	1.85	72	ND	24	4	>50	Unknown
TCMDC-143207	9.38	15.73	56.26	0.21	5.56	72	ND	4	4	>50	Unknown
TCMDC-143224	-50.76	-167.83	53.65	1.85	16.67	72	ND	48	48	>50	Unknown
TCMDC-143244	-27.38	29.75	55.37	5.56	5.56	72	72	24	24	>50	Unknown
TCMDC-143248	-143.56	-20.08	54.22	0.62	50	72	72	24	24	>50	Unknown
TCMDC-143256	-69.69	10.96	75.35	1.85	5.56	72	72	24	24	>50	Unknown
TCMDC-143262	-33.66	-143.47	-114.28	16.67	ND	ND	ND	ND	48	>50	Unknown
TCMDC-143273	-21.31	17.64	21.91	0.62	1.85	72	72	4	24	>50	Unknown
TCMDC-143279	-55.83	-85.76	-269.59	9.26	5.56	48	ND	24	38	>50	Unknown
TCMDC-143286	59.88	81.14	89.32	0.62	1.85	48	24	4	4	>50	Unknown
TCMDC-143291	-149.16	-418.95	-403.99	16.67	ND	ND	ND	ND	48	>50	Unknown
TCMDC-143301	26.95	43.14	49.48	0.21	ND	ND	ND	ND	4	>50	Unknown
TCMDC-143302	1.04	27.04	21.59	0.62	ND	ND	ND	ND	4	>50	Unknown
TCMDC-143310	64.69	80.13	94.13	0.62	1.85	72	24	4	4	>50	Unknown
TCMDC-143311	20.36	59.08	83.58	16.67	50	48	48	4	4	>50	Unknown
TCMDC-143313	-207.8	-855.25	-1487.77	0.21	ND	ND	ND	ND	72	0.617284	Unknown
TCMDC-143314	-235.51	-846.19	-1441.39	0.62	ND	ND	ND	ND	72	1.85185	Unknown
TCMDC-143315	53.17	83.4	72.59	0.21	0.62	48	24	4	4	>50	Unknown
TCMDC-143319	-74.4	-82.69	13.11	0.21	ND	ND	ND	ND	24	>50	Unknown
TCMDC-143328	2.83	-7.54	-52.71	5.56	ND	ND	ND	ND	24	>50	Unknown
TCMDC-143331	53.58	70.43	85.46	1.85	27.78	48	24	4	4	>50	Unknown
TCMDC-143362	28.31	60.23	68.14	1.85	5.56	72	48	24	4	50	Unknown
TCMDC-143371	-78.06	40.25	62.61	1.23	5.56	72	72	24	36	>50	Unknown
TCMDC-143376	-229.16	-76.09	-0.2	0.62	ND	ND	ND	ND	24	16.6667	Unknown
TCMDC-143379	-22.48	-3.38	36.71	0.21	ND	ND	ND	ND	24	>50	Unknown
TCMDC-143381	-241.61	-106.51	38.78	1.85	ND	ND	ND	ND	24	>50	Unknown
TCMDC-143384	-27.64	-15.93	-18.86	0.62	ND	ND	ND	ND	24	>50	Unknown
TCMDC-143385	-140.53	14.57	58.96	8.64	1.85	72	ND	24	24	>50	Unknown
TCMDC-143387	-7.95	-1.62	23.21	0.07	ND	ND	ND	ND	24	16.6667	Unknown
TCMDC-143410	16.9	39.28	41.81	1.23	1.85	72	ND	4	36	>50	Unknown
TCMDC-143414	-30.4	4.32	10.43	0.34	ND	ND	ND	ND	14	>50	Unknown
TCMDC-143432	-31.93	48.38	79.98	1.23	1.85	72	60	24	24	>50	Unknown
TCMDC-143439	63.06	81.96	79.27	1.03	16.67	60	48	14	4	>50	Unknown
TCMDC-143484	-13.88	26.75	1.79	0.21	ND	ND	ND	ND	24	50	Unknown
TCMDC-143490	37.54	50.83	51.88	0.01	50	48	48	4	4	>50	Unknown
TCMDC-143494	32.45	71.1	67.58	1.85	50	48	48	4	4	>50	Unknown
TCMDC-143497	33.98	58.45	70.48	0.41	5.56	60	60	4	4	>50	Unknown
TCMDC-143511	-40.32	29.11	87.95	1.85	5.56	72	72	24	24	>50	Unknown
TCMDC-143526	-107.48	-30.65	30.92	1.85	ND	ND	ND	ND	24	>50	Unknown
TCMDC-143548	-13.66	17.58	36.75	0.62	ND	ND	ND	ND	24	>50	Unknown
TCMDC-143549	31.04	40.43	76.53	5.56	16.67	72	72	24	4	>50	Unknown
TCMDC-143550	-35.09	33.23	65.12	0.62	1.85	72	72	24	24	>50	Unknown
TCMDC-143569	29.01	56.93	75.82	0.62	1.85	72	48	24	4	>50	Unknown
TCMDC-143588	4.14	11.81	-0.71	5.56	ND	ND	ND	ND	24	>50	Unknown
TCMDC-143602	-12.52	-29.08	15.61	0.21	ND	ND	ND	ND	72	>50	Unknown
TCMDC-143604	-55.97	36.59	78.18	0.62	1.85	72	72	24	24	>50	Unknown
TCMDC-143610	44.72	65.36	70.28	0.29	2.35	52.8	48	4	4	>50	Unknown
TCMDC-143617	-170.94	-538.58	-488.33	5.56	ND	ND	ND	ND	72	>50	Unknown
TCMDC-143622	11.98	63.09	72.3	1.85	1.85	72	48	24	4	>50	Unknown
TCMDC-143623	-87.76	-504.67	-765.03	1.03	1.85	72	60	24	38	25.308	Unknown
