# Supplementary material for: Rate-of-Kill (RoK) assays to triage large compound sets for Chagas disease drug discovery: Application to GSK Chagas Box
Source: PLoS Negl Trop Dis. 2021 Jul 16;15(7):e0009602. doi: 10.1371/journal.pntd.0009602 (PMC8318231; doi:10.1371/journal.pntd.0009602)
Supplement: S1 Code — (R) [file pntd.0009602.s007.R]

#
#  R-Script to compute from the measured Rate of Kill curves the following descriptors:
#
#  ME_24h, ME_48h, ME_72h, ME, MCCE, MCC50, t50%_MCC50, t50%_Cmax, tlag_MCC50, tlag_Cmax
#
#  For the definition of these descriptors see subsection 'Curve descriptors' in 'Methods' in the paper
#
#  INPUTS: 
#          1) INPUT file (CSV format) in table format with a measurement per row and the following columns:
#
#             Experiment ID, Replica number (within Experiment), Compound ID, Time, Concentration, 
#             Normalized Effect, Nuclei, Parasites per cell,
#             Control Label (to identify measurements corresponding to the untreated controls)
#            
#             NOTE: the column names in input CSV file can be arbitrary but they have to be identified 
#                   as part of the inputs using the variable 'New_colnames'. Note that 'read.csv' changes 
#                   the column names from the input file to valid R names (see help in R on 'make.names')
# 
#          2) Threshold to define MCCE based on the fraction of AUC of untreated control 
#
#          3) Threshold to estimate a 'Tox' concentration (CminTox) based on the fraction of remaining Nuclei 
#             at the end of the experiment with respect to the initial time. CminTox will be 'NA' for a compound
#             when its maximum tested dose does not reach the defined threshold.
#
#          4) Use computed CminTox (for each compound) as threshold to restrict analysis 
#             to concentrations below this value (set to TRUE ti use CminTox as limit)
#
#
#  OUTPUT: the output of the script is a CSV file containing a Table whose columns are the curve descriptors 
#          and a row for each compound, replica and experiment found in the INPUT file
#


#
#-------------- USER INPUTS ---------------------------------------------
#


# Name of the INPUT file (a CSV file)
Input_filename <- "Input_RoK_curves.csv" 
# Name for the OUTPUT file
Output_filename <- "Computed_RoK_descriptors.csv"

# 
# Change names accordingly to identify the corresponding variable/column names in the INPUT CSV file
#
New_colnames <- list(
  Exp_ID = "exp.name",  # Experiment ID  
  Rep_Num = "exp.plate",   # Replica number  
  Cpd_ID = "RegistrationNo", # Compound ID   
  Time = "Time",  # Time  
  Conc = "Concentration", # Concentration  
  Effect = "AM.CELL.NORM", # Normalized Effect/Response 
  Nuclei = "Nuclei.Selected...Number.of.Objects_P1_T1", # Nuclei  
  Parasite_Per_Cell = "Parasites.Cell_P1_T1", # Parasites per Cell (used to compute MCCE)
  Ctrl_Label = "Ctrl") # Label to indentifiy measurements of untreated control (TRUE or FALSE value)


# Threshold to define MCCE: fraction of AUC of untreated control
Frac_AUC_MCCE <- 0.5
# Threshold to define a 'Tox' concentration: fraction of remaining Nuclei at the end of the experiment 
# with respect to initial 
Frac_Nuclei_Tox <- 0.5 
# Use computed CminTox (for each compound) as threshold to restrict analysis to concentrations 
# below this limit (set as TRUE or FALSE)
CminTox_As_Threshold <- TRUE


#
#-------------- END USER INPUTS -----------------------------------------
#


# -----------------------------------------------------------------------

# Read input file
RoK <- read.csv(Input_filename, header = TRUE, sep = ",")


#
# Rename specific column names to predefined names used in function 'ComputeParamsRoK()'
#
Original_colnames <- colnames(RoK)
for (i in 1:length(New_colnames)){
  Original_colnames[which(Original_colnames==New_colnames[i])] <- names(New_colnames)[i]
}
colnames(RoK) <- Original_colnames

#
# Define function to compute parameters for each compound in each experiment and replicate
#
ComputeParamsRoK <- function( RoK, Exp_ID, Rep_Num, Cpd_ID,Frac_AUC_MCCE,
                              Frac_Nuclei_Tox, CminTox_As_Threshold) { 

  
  # Function for numerical integration  with trapezoidal rule (computation of AUCs)
  trapz <- function(t,y){
    if ( length(t) != length(y) ){
      print("Error in trapz function: vectors of different length")
      return(NULL)
    }else{    
      deltas <- t[2:length(t)]-t[1:(length(t)-1)]
      yn_ynp1 <- y[1:(length(y)-1)]+y[2:length(y)]
      return(0.5*sum(deltas*yn_ynp1))}
  }
 
  # Function to compute tlag given vectors Time and Effect
  tlag <- function(t,y){
    if ( length(t) != length(y) ){
      print("Error in tlag function: Time and Effect vectors have different length")
      return(NULL)
    }else{
      ini_times <- t[1:(length(t)-1)]# Initial time of each interval
      slopes <- y[2:length(y)]-y[1:(length(y)-1)] # Slope of each interval
      if (length(which(slopes>0))==0){
        return(max(t))
      }else{
        return(ini_times[min(which(slopes>0))])
      }
    }
  }
  
  # Subset to Exp_ID and Replica_Num 
  RoK_i <- RoK[RoK$Exp_ID==Exp_ID & RoK$Rep_Num == Rep_Num, ]
  
  
  # AUC of 'Parasites/Cell' for control of infected and non-treated (used for MCCE computation)
  Ctrl_Infec_NoTX <- RoK_i[RoK_i$Ctrl_Label == TRUE, c("Time","Nuclei","Parasite_Per_Cell")]
  # Mean per time
  Ctrl <- aggregate(Parasite_Per_Cell ~ Time, data = Ctrl_Infec_NoTX, FUN = mean,  na.action=na.omit)
  # Trapezoidal approach
  AUC_Ctrl_Infec_NoTX <- trapz(t = Ctrl$Time, y = Ctrl$Parasite_Per_Cell)   
  # Mean Nuclei in untreated control at initial time
  Ref_Nuclei <- mean(Ctrl_Infec_NoTX[Ctrl_Infec_NoTX$Time == min(Ctrl_Infec_NoTX$Time), "Nuclei"])

  
  #  Subset by Compound
  RoK_i <- RoK_i[RoK_i$Cpd_ID == Cpd_ID, ]
  
  # Remove those concentrations with blank values (to avoid NA in AUC computations)
  for (Conc_i in unique(sort(RoK_i$Conc))){
    if(anyNA(RoK_i[RoK_i$Conc == Conc_i, c("Nuclei","Parasite_Per_Cell","Effect")])){
      print(paste("Empty values in:",Cpd_ID,"/ Conc.:",Conc_i,"/",Exp_ID,"- Replica",Rep_Num))
      # Remove concentration with some empty value
      RoK_i <- RoK_i[RoK_i$Conc != Conc_i,] 
    }
  }
  
  
  # Cmin Tox based on percentage of nuclei remaining at final time respect to initial Time
  Nuclei_Cpd <- RoK_i[ ,c("Time","Conc","Nuclei")]
  Nuclei_Cpd$Frac <- Nuclei_Cpd$Nuclei/Ref_Nuclei
  Conc_Time_Tox <- subset(Nuclei_Cpd, Time > min(Nuclei_Cpd$Time) & Frac<=Frac_Nuclei_Tox)
  if (nrow(Conc_Time_Tox)>0){
    Cmin_Tox <- min(Conc_Time_Tox$Conc)
  }else{
    Cmin_Tox <- NA
  }
  
  
  # Effect/Response
  Eff_Cpd <- RoK_i[ ,c("Time","Conc","Effect","Parasite_Per_Cell")]

  # To consider only'non-toxic'concentrations for the computation of parameters
  if (CminTox_As_Threshold & !is.na(Cmin_Tox)){
    if (Cmin_Tox > min(Eff_Cpd$Conc)){
     Eff_Cpd <- subset(Eff_Cpd,Conc < Cmin_Tox)
    }else{
      # If minimum tested concentration is toxic, function returns 'NA' for all descriptiors
      return(list(Exp_Name = Exp_ID,
                  Replica_Num = Rep_Num,
                  RegistrationNo = Cpd_ID,
                  ME = NA, 
                  ME_24h = NA,
                  ME_48h = NA,
                  ME_72h = NA,
                  MCCE = NA,
                  MCC50 = NA, 
                  t50pct_MCC50 = NA,
                  tlag_MCC50 = NA,
                  tlag_Cmax = NA,
                  t50pct_Cmax = NA,
                  Cmin_Tox = Cmin_Tox,
                  CminTox_As_Threshold = CminTox_As_Threshold)
             )
      
    }
   }
  
  
  # ME: Maximum effect at Final time
  ME_Cpd <- max(Eff_Cpd[Eff_Cpd$Time==max(Eff_Cpd$Time), ]$Effect)
  
  # ME_XXh: Maximum effect at time XX h
  ME_24h <- max(subset(Eff_Cpd,Time==24,select="Effect"))
  ME_48h <- max(subset(Eff_Cpd,Time==48,select="Effect"))
  ME_72h <- max(subset(Eff_Cpd,Time==72,select="Effect"))
  
  # MCC50 and t50pct_MCC50: Minimum concentration to reach 50% effect and time to reach it
  # tlag_MCC50: time at which is reached minimum value for Conc = MCC50
  # If Cpd does not show MCC50, tlag is set to NA
  if (TRUE %in% (Eff_Cpd$Effect>=50)){
    Eff_above_50 <- Eff_Cpd[Eff_Cpd$Effect>=50,]
    MCC50 <- Eff_above_50[which.min(Eff_above_50$Conc), c("Time","Conc")]
    if (nrow(MCC50)>0){
      Eff_MCC50 <- subset(Eff_Cpd,Conc==MCC50$Conc,select=c("Time","Effect"))
      tlag_MCC50 <- tlag(Eff_MCC50$Time,Eff_MCC50$Effect)
    }else{
      tlag_MCC50 <- NA
    }
  }else{
    MCC50 <- list(Time=NA, Conc=NA)
    tlag_MCC50 <- NA
  }
  
  # t50pct and tlag for Conc = Cmax
  Eff_Cmax <- subset(Eff_Cpd,Conc==max(Eff_Cpd$Conc),select=c("Time","Effect"))
  tlag_Cmax<- tlag(Eff_Cmax$Time,Eff_Cmax$Effect) 
  if (TRUE %in% (Eff_Cmax$Effect>=50)){
    t50pct_Cmax<- min(Eff_Cmax[Eff_Cmax$Effect>=50, "Time"])
  }else{
    t50pct_Cmax <- NA
  }
  
  
  # Computation of MCCE: lowest concentration with AUC of Effect 
  # below Frac_AUC_MCCE*AUC_ControL_Untreated. 
  MCCE <- NA
  for (Conc_i in unique(sort(Eff_Cpd$Conc))){
    MCCE <- Conc_i
    Eff_Ci <- Eff_Cpd[Eff_Cpd$Conc==Conc_i, c("Time","Parasite_Per_Cell")]
    AUC_Ci <- trapz(t = Eff_Ci$Time, y = Eff_Ci$Parasite_Per_Cell)
    if(AUC_Ci <= Frac_AUC_MCCE*AUC_Ctrl_Infec_NoTX){
      break
    }
  }
  
  return(list(Exp_Name = Exp_ID,
              Replica_Num = Rep_Num,
              RegistrationNo = Cpd_ID,
              ME = ME_Cpd, 
              ME_24h = ME_24h,
              ME_48h = ME_48h,
              ME_72h = ME_72h,
              MCCE = MCCE,
              MCC50 = MCC50$Conc, 
              t50pct_MCC50 = MCC50$Time,
              tlag_MCC50 = tlag_MCC50,
              tlag_Cmax = tlag_Cmax,
              t50pct_Cmax = t50pct_Cmax,
              Cmin_Tox = Cmin_Tox,
              CminTox_As_Threshold = CminTox_As_Threshold)
              )
  

}


#
# Loop in experiments, loop in replicates and loop in compounds
#
RoK$Exp_ID <- as.factor(RoK$Exp_ID)
RoK$Cpd_ID <- as.factor(RoK$Cpd_ID)
initial <- TRUE
for (Exp_i in levels(RoK$Exp_ID)){  
  Rep_n_in_Exp_i <- RoK[RoK$Exp_ID==Exp_i, "Rep_Num"] 
  for (Rep_n in unique(Rep_n_in_Exp_i)){
    Cpds_in_Rep_n_Exp_i <- droplevels(RoK[RoK$Exp_ID==Exp_i & RoK$Rep_Num==Rep_n, "Cpd_ID"]) # To redefine 'levels' per Compound
    for (Cpd_j in levels(Cpds_in_Rep_n_Exp_i)){
      if (Cpd_j!=""){ # To exclude 'empty' compunds (correspond to controls)
        Cpd_res <- ComputeParamsRoK(RoK = RoK, Exp_ID = Exp_i, Rep_Num = Rep_n, Cpd_ID = Cpd_j,
                                    Frac_AUC_MCCE = Frac_AUC_MCCE, 
                                    Frac_Nuclei_Tox = Frac_Nuclei_Tox, CminTox_As_Threshold = CminTox_As_Threshold)
        if (initial==TRUE){
          Table_res <- data.frame(Cpd_res, row.names=NULL, stringsAsFactors = FALSE)
          initial <- FALSE
        }else{
          Table_res <- rbind(Table_res,Cpd_res, make.row.names= FALSE, stringsAsFactors = FALSE)     
        }
      }
    }
  }
}
Table_res <- data.frame(Table_res) 

# Write results to output file
write.csv(Table_res,file=Output_filename,row.names = FALSE)
