# Supplementary material for: Rate-of-Kill (RoK) assays to triage large compound sets for Chagas disease drug discovery: Application to GSK Chagas Box
Source: PLoS Negl Trop Dis. 2021 Jul 16;15(7):e0009602. doi: 10.1371/journal.pntd.0009602 (PMC8318231; doi:10.1371/journal.pntd.0009602)
Supplement: S1 Raw Data — (XLSX) [file pntd.0009602.s008.xlsx]

## Sheet: figure 1A
CHEMBL_CMPD_NUMBER	72 pIC50	48 pIC50	target?
TCMDC-143185		6.7	UNK
TCMDC-143528	4.3	5.6	nitro
TCMDC-143588	4.3	5.5	UNK
TCMDC-143593	4.3	5.2	CYP51
TCMDC-143490	4.8	5.7	UNK
TCMDC-143617	4.3	5.1	UNK
TCMDC-143336	4.3	5	CYP51
TCMDC-143247	4.4	5.1	CYP51
TCMDC-143314	4.4	5.1	UNK
TCMDC-143200	4.8	5.3	UNK
TCMDC-143160	5	5.4	UNK
TCMDC-143494	5.5	5.9	UNK
TCMDC-143421	4.3	4.7	CYP51
TCMDC-143553	4.3	4.7	CYP51
TCMDC-143433	4.5	4.9	CYP51
TCMDC-143193	4.4	4.8	UNK
TCMDC-143291	4.4	4.8	UNK
TCMDC-143163	6.6	6.9	nitro
TCMDC-143284	5.3	5.6	nitro
TCMDC-143605	5.3	5.6	UNK
TCMDC-143308	5.4	5.7	CYP51
TCMDC-143541	5.5	5.8	nitro
TCMDC-143422	4.3	4.6	CYP51
TCMDC-143549	4.3	4.6	UNK
TCMDC-143191	4.4	4.7	CYP51
TCMDC-125222	4.8	5.1	CYP51
TCMDC-143338	5.3	5.5	nitro
TCMDC-143625	5.5	5.7	UNK
TCMDC-143150	5.6	5.8	nitro
TCMDC-143302	4.3	4.5	UNK
TCMDC-143120	4.3	4.5	CYP51
TCMDC-143387	4.3	4.5	UNK
TCMDC-143602	4.3	4.5	UNK
TCMDC-143615	4.8	5	UNK
TCMDC-143535	4.4	4.6	CYP51
TCMDC-143590	5.3	5.4	CYP51
TCMDC-143109	5.6	5.7	UNK
TCMDC-143601	5.6	5.7	nitro
TCMDC-143606	5.8	5.9	DHFR
TCMDC-143221	4.3	4.4	CYP51
TCMDC-143354	4.3	4.4	UNK
TCMDC-143440	4.3	4.4	CYP51
TCMDC-143620	4.3	4.4	CYP51
TCMDC-143103	5.9	6	nitro
TCMDC-143186	5.9	6	nitro
TCMDC-143417	6	6.1	nitro
TCMDC-143623	4.4	4.5	UNK
TCMDC-143159	4.4	4.5	CYP51
TCMDC-143301	4.4	4.5	UNK
TCMDC-143333	4.4	4.5	CYP51
TCMDC-143410	4.4	4.5	UNK
TCMDC-143484	4.4	4.5	UNK
TCMDC-143084	4.9	5	CYP51
TCMDC-143256	4.9	5	UNK
TCMDC-143537	4.9	5	CYP51
TCMDC-143548	4.9	5	UNK
TCMDC-143455	5	5	CYP51
TCMDC-123621	5	5	UNK
TCMDC-143328	5.1	5.1	UNK
TCMDC-143439	5.3	5.3	UNK
TCMDC-143155	5.3	5.3	nitro
TCMDC-143282	5.8	5.8	nitro
TCMDC-143118	5.9	5.9	UNK
TCMDC-143616	6	6	nitro
TCMDC-143152	6.1	6.1	nitro
TCMDC-143156	6.1	6.1	nitro
TCMDC-143608	6.9	6.9	nitro
TCMDC-143114	4.3	4.3	CYP51
TCMDC-143127	4.3	4.3	UNK
TCMDC-143207	4.3	4.3	UNK
TCMDC-143224	4.3	4.3	UNK
TCMDC-143248	4.3	4.3	UNK
TCMDC-143637	4.3	4.3	UNK
TCMDC-143071	4.3	4.3	UNK
TCMDC-143081	4.3	4.3	CYP51
TCMDC-143082	4.3	4.3	CYP51
TCMDC-143088	4.3	4.3	nitro
TCMDC-143097	4.3	4.3	UNK
TCMDC-143142	4.3	4.3	CYP51
TCMDC-143143	4.3	4.3	nitro
TCMDC-143148	4.3	4.3	UNK
TCMDC-143149	4.3	4.3	nitro
TCMDC-143157	4.3	4.3	nitro
TCMDC-143161	4.3	4.3	CYP51
TCMDC-143178	4.3	4.3	CYP51
TCMDC-143179	4.3	4.3	UNK
TCMDC-143182	4.3	4.3	UNK
TCMDC-143187	4.3	4.3	CYP51
TCMDC-143190	4.3	4.3	CYP51
TCMDC-143197	4.3	4.3	UNK
TCMDC-143203	4.3	4.3	CYP51
TCMDC-143209	4.3	4.3	nitro
TCMDC-143222	4.3	4.3	CYP51
TCMDC-143244	4.3	4.3	UNK
TCMDC-143253	4.3	4.3	CYP51
TCMDC-143272	4.3	4.3	CYP51
TCMDC-143275	4.3	4.3	CYP51
TCMDC-143276	4.3	4.3	UNK
TCMDC-143288	4.3	4.3	CYP51
TCMDC-143300	4.3	4.3	CYP51
TCMDC-143304	4.3	4.3	CYP51
TCMDC-143317	4.3	4.3	CYP51
TCMDC-143319	4.3	4.3	UNK
TCMDC-143324	4.3	4.3	CYP51
TCMDC-143325	4.3	4.3	CYP51
TCMDC-143332	4.3	4.3	UNK
TCMDC-143334	4.3	4.3	CYP51
TCMDC-143346	4.3	4.3	CYP51
TCMDC-143371	4.3	4.3	UNK
TCMDC-143372	4.3	4.3	UNK
TCMDC-143379	4.3	4.3	UNK
TCMDC-143381	4.3	4.3	UNK
TCMDC-143384	4.3	4.3	UNK
TCMDC-143385	4.3	4.3	UNK
TCMDC-143389	4.3	4.3	CYP51
TCMDC-143403	4.3	4.3	UNK
TCMDC-143405	4.3	4.3	CYP51
TCMDC-143409	4.3	4.3	CYP51
TCMDC-143411	4.3	4.3	CYP51
TCMDC-143413	4.3	4.3	UNK
TCMDC-143414	4.3	4.3	UNK
TCMDC-143416	4.3	4.3	CYP51
TCMDC-143423	4.3	4.3	CYP51
TCMDC-143426	4.3	4.3	UNK
TCMDC-143430	4.3	4.3	CYP51
TCMDC-143432	4.3	4.3	UNK
TCMDC-143437	4.3	4.3	CYP51
TCMDC-143461	4.3	4.3	CYP51
TCMDC-143463	4.3	4.3	CYP51
TCMDC-143464	4.3	4.3	UNK
TCMDC-143465	4.3	4.3	UNK
TCMDC-143467	4.3	4.3	CYP51
TCMDC-143474	4.3	4.3	CYP51
TCMDC-143477	4.3	4.3	CYP51
TCMDC-143479	4.3	4.3	CYP51
TCMDC-143481	4.3	4.3	CYP51
TCMDC-143492	4.3	4.3	CYP51
TCMDC-143495	4.3	4.3	UNK
TCMDC-143500	4.3	4.3	CYP51
TCMDC-143502	4.3	4.3	CYP51
TCMDC-143504	4.3	4.3	CYP51
TCMDC-143506	4.3	4.3	CYP51
TCMDC-143511	4.3	4.3	UNK
TCMDC-143520	4.3	4.3	nitro
TCMDC-143526	4.3	4.3	UNK
TCMDC-143527	4.3	4.3	UNK
TCMDC-143529	4.3	4.3	CYP51
TCMDC-143539	4.3	4.3	CYP51
TCMDC-143542	4.3	4.3	CYP51
TCMDC-143545	4.3	4.3	nitro
TCMDC-143550	4.3	4.3	UNK
TCMDC-143555	4.3	4.3	CYP51
TCMDC-143559	4.3	4.3	nitro
TCMDC-143561	4.3	4.3	CYP51
TCMDC-143592	4.3	4.3	UNK
TCMDC-143598	4.3	4.3	UNK
TCMDC-143599	4.3	4.3	CYP51
TCMDC-143604	4.3	4.3	UNK
TCMDC-143613	4.3	4.3	CYP51
TCMDC-143614	4.3	4.3	CYP51
TCMDC-143622	4.3	4.3	UNK
TCMDC-143626	4.3	4.3	UNK
TCMDC-143631	4.3	4.3	CYP51
TCMDC-143632	4.3	4.3	CYP51
TCMDC-143235	4.4	4.4	CYP51
TCMDC-143507	4.4	4.4	UNK
TCMDC-143415	4.5	4.5	UNK
TCMDC-143498	4.7	4.7	CYP51
TCMDC-143329	4.8	4.8	CYP51
TCMDC-143322			CYP51
TCMDC-143321			CYP51
TCMDC-143198			UNK
TCMDC-143362	5.3	5.2	UNK
TCMDC-143241	5.5	5.4	nitro
TCMDC-143552	5.5	5.4	CYP51
TCMDC-143279	6	5.9	UNK
TCMDC-143286	6	5.9	UNK
TCMDC-143126	6.1	6	nitro
TCMDC-143273	6.3	6.2	UNK
TCMDC-143610	6.5	6.4	UNK
TCMDC-143085	4.3	4.2	UNK
TCMDC-143434	4.5	4.4	CYP51
TCMDC-143562	4.5	4.4	CYP51
TCMDC-143135	5.4	5.3	UNK
TCMDC-143530	5.4	5.3	nitro
TCMDC-143087	5.9	5.8	cyt b
TCMDC-143130	4.7	4.6	UNK
TCMDC-143331	5.6	5.4	UNK
TCMDC-143519	6.1	5.9	nitro
TCMDC-143164	6.6	6.4	nitro
TCMDC-143569	5.2	5	UNK
TCMDC-143232	5.5	5.3	UNK
TCMDC-143546	5.9	5.7	nitro
TCMDC-143564	5.9	5.7	nitro
TCMDC-143105	6	5.8	nitro
TCMDC-143310	6	5.8	UNK
TCMDC-139489	6	5.8	MetRS
TCMDC-143151	6.3	6.1	nitro
TCMDC-143262	6.4	6.2	UNK
TCMDC-143298	6.7	6.5	DHFR
TCMDC-143315	6.8	6.6	UNK
TCMDC-143309	4.5	4.3	CYP51
TCMDC-143466	4.5	4.3	UNK
TCMDC-143612	4.9	4.7	UNK
TCMDC-143311	5.2	4.9	UNK
TCMDC-143476	5.6	5.3	CYP51
TCMDC-143258	4.7	4.4	UNK
TCMDC-140766	5.3	4.9	MetRS
TCMDC-143313	6.3	5.9	UNK
TCMDC-143446	4.7	4.3	UNK
TCMDC-143194	5.2	4.7	UNK
TCMDC-143162	6.1	5.6	UNK
TCMDC-143153	5.3	4.7	nitro
TCMDC-143108	5.6	5	UNK
TCMDC-143497	4.9	4.3	UNK
TCMDC-143408	5.2	4.5	UNK
TCMDC-143137	5.2	4.3	Proteasome
TCMDC-143083	5.6	4.3	Formycin B
TCMDC-143611	5.9	4.6	UNK
TCMDC-143080	6	4.3	UNK
TCMDC-143293	4.3		UNK
TCMDC-143376	4.9		UNK
POS	4.3	4.3	POS
NIF	5.9	5.9	NIF
BNZ	5.3	5.2	BNZ

## Sheet: figure 1B
CHEMBL_CMPD_NUMBER	72 pIC50	CYP51 mean	target?
TCMDC-143185		4	UNK
TCMDC-143528	4.3	4	nitro
TCMDC-143588	4.3	4	UNK
TCMDC-143593	4.3	7.2	CYP51
TCMDC-143490	4.8	4	UNK
TCMDC-143617	4.3	4	UNK
TCMDC-143336	4.3	7	CYP51
TCMDC-143247	4.4	6.8	CYP51
TCMDC-143314	4.4	4	UNK
TCMDC-143200	4.8	4	UNK
TCMDC-143160	5	4	UNK
TCMDC-143494	5.5	4	UNK
TCMDC-143421	4.3	7	CYP51
TCMDC-143553	4.3	7.2	CYP51
TCMDC-143433	4.5	7.1	CYP51
TCMDC-143193	4.4	4	UNK
TCMDC-143291	4.4	4	UNK
TCMDC-143163	6.6	6	nitro
TCMDC-143284	5.3	4	nitro
TCMDC-143605	5.3	4	UNK
TCMDC-143308	5.4	7.3	CYP51
TCMDC-143541	5.5	5.1	nitro
TCMDC-143422	4.3	7.2	CYP51
TCMDC-143549	4.3	4.8	UNK
TCMDC-143191	4.4	7	CYP51
TCMDC-125222	4.8	7.3	CYP51
TCMDC-143338	5.3	4	nitro
TCMDC-143625	5.5	4	UNK
TCMDC-143150	5.6	4	nitro
TCMDC-143302	4.3	7.6	UNK
TCMDC-143120	4.3		CYP51
TCMDC-143387	4.3	4	UNK
TCMDC-143602	4.3	7.5	UNK
TCMDC-143615	4.8	4	UNK
TCMDC-143535	4.4	7.3	CYP51
TCMDC-143590	5.3	7.2	CYP51
TCMDC-143109	5.6	4	UNK
TCMDC-143601	5.6	4.3	nitro
TCMDC-143606	5.8	4	DHFR
TCMDC-143221	4.3	7.2	CYP51
TCMDC-143354	4.3	6.8	UNK
TCMDC-143440	4.3	7.1	CYP51
TCMDC-143620	4.3	7.1	CYP51
TCMDC-143103	5.9	4	nitro
TCMDC-143186	5.9	4.3	nitro
TCMDC-143417	6	4	nitro
TCMDC-143623	4.4	4	UNK
TCMDC-143159	4.4	7.2	CYP51
TCMDC-143301	4.4	4.5	UNK
TCMDC-143333	4.4	6.9	CYP51
TCMDC-143410	4.4	5.5	UNK
TCMDC-143484	4.4	5.3	UNK
TCMDC-143084	4.9	7.1	CYP51
TCMDC-143256	4.9	4	UNK
TCMDC-143537	4.9	4.8	CYP51
TCMDC-143548	4.9	6.8	UNK
TCMDC-143455	5	6.9	CYP51
TCMDC-123621	5	4	UNK
TCMDC-143328	5.1	4	UNK
TCMDC-143439	5.3	4.3	UNK
TCMDC-143155	5.3	4	nitro
TCMDC-143282	5.8	4	nitro
TCMDC-143118	5.9	3.9	UNK
TCMDC-143616	6	5	nitro
TCMDC-143152	6.1	4	nitro
TCMDC-143156	6.1	4	nitro
TCMDC-143608	6.9	4	nitro
TCMDC-143114	4.3	6.8	CYP51
TCMDC-143127	4.3	4	UNK
TCMDC-143207	4.3	4	UNK
TCMDC-143224	4.3	4	UNK
TCMDC-143248	4.3	4	UNK
TCMDC-143637	4.3	7.5	UNK
TCMDC-143071	4.3	6.5	UNK
TCMDC-143081	4.3	7	CYP51
TCMDC-143082	4.3	6.6	CYP51
TCMDC-143088	4.3	4	nitro
TCMDC-143097	4.3	4	UNK
TCMDC-143142	4.3	7.1	CYP51
TCMDC-143143	4.3	4	nitro
TCMDC-143148	4.3	4.6	UNK
TCMDC-143149	4.3	4	nitro
TCMDC-143157	4.3	4	nitro
TCMDC-143161	4.3	7	CYP51
TCMDC-143178	4.3	7.3	CYP51
TCMDC-143179	4.3	4	UNK
TCMDC-143182	4.3	7.4	UNK
TCMDC-143187	4.3	6.9	CYP51
TCMDC-143190	4.3	7.2	CYP51
TCMDC-143197	4.3	4.9	UNK
TCMDC-143203	4.3	7.2	CYP51
TCMDC-143209	4.3	4	nitro
TCMDC-143222	4.3	7.6	CYP51
TCMDC-143244	4.3	4	UNK
TCMDC-143253	4.3	7.1	CYP51
TCMDC-143272	4.3	6.9	CYP51
TCMDC-143275	4.3	8.1	CYP51
TCMDC-143276	4.3	7.1	UNK
TCMDC-143288	4.3	6.8	CYP51
TCMDC-143300	4.3	7.1	CYP51
TCMDC-143304	4.3	7	CYP51
TCMDC-143317	4.3	7.1	CYP51
TCMDC-143319	4.3	5.4	UNK
TCMDC-143324	4.3	6.7	CYP51
TCMDC-143325	4.3	6.5	CYP51
TCMDC-143332	4.3	6.1	UNK
TCMDC-143334	4.3	7.3	CYP51
TCMDC-143346	4.3	7	CYP51
TCMDC-143371	4.3	4	UNK
TCMDC-143372	4.3	4	UNK
TCMDC-143379	4.3	4	UNK
TCMDC-143381	4.3	6.5	UNK
TCMDC-143384	4.3	5	UNK
TCMDC-143385	4.3	4.9	UNK
TCMDC-143389	4.3	7	CYP51
TCMDC-143403	4.3	4	UNK
TCMDC-143405	4.3	6.9	CYP51
TCMDC-143409	4.3	7.2	CYP51
TCMDC-143411	4.3	6.9	CYP51
TCMDC-143413	4.3	4	UNK
TCMDC-143414	4.3	4	UNK
TCMDC-143416	4.3	7.1	CYP51
TCMDC-143423	4.3	6.8	CYP51
TCMDC-143426	4.3	4	UNK
TCMDC-143430	4.3	7.4	CYP51
TCMDC-143432	4.3	4	UNK
TCMDC-143437	4.3	7.2	CYP51
TCMDC-143461	4.3	7.4	CYP51
TCMDC-143463	4.3	4	CYP51
TCMDC-143464	4.3	7.6	UNK
TCMDC-143465	4.3	7	UNK
TCMDC-143467	4.3	6.7	CYP51
TCMDC-143474	4.3	7.2	CYP51
TCMDC-143477	4.3	7.2	CYP51
TCMDC-143479	4.3	7.2	CYP51
TCMDC-143481	4.3	7	CYP51
TCMDC-143492	4.3	7.1	CYP51
TCMDC-143495	4.3	7.1	UNK
TCMDC-143500	4.3	7	CYP51
TCMDC-143502	4.3	6	CYP51
TCMDC-143504	4.3	7	CYP51
TCMDC-143506	4.3	6.9	CYP51
TCMDC-143511	4.3	4	UNK
TCMDC-143520	4.3	4.8	nitro
TCMDC-143526	4.3	4	UNK
TCMDC-143527	4.3	5.2	UNK
TCMDC-143529	4.3	7.7	CYP51
TCMDC-143539	4.3	6.7	CYP51
TCMDC-143542	4.3	7.4	CYP51
TCMDC-143545	4.3	4.4	nitro
TCMDC-143550	4.3	4	UNK
TCMDC-143555	4.3	6.8	CYP51
TCMDC-143559	4.3	5.5	nitro
TCMDC-143561	4.3	6.9	CYP51
TCMDC-143592	4.3	4	UNK
TCMDC-143598	4.3	4.4	UNK
TCMDC-143599	4.3	7.3	CYP51
TCMDC-143604	4.3	4.7	UNK
TCMDC-143613	4.3	7.7	CYP51
TCMDC-143614	4.3	6.9	CYP51
TCMDC-143622	4.3	4.6	UNK
TCMDC-143626	4.3	7.8	UNK
TCMDC-143631	4.3	7.8	CYP51
TCMDC-143632	4.3	7.3	CYP51
TCMDC-143235	4.4	7.2	CYP51
TCMDC-143507	4.4	4.2	UNK
TCMDC-143415	4.5	7.3	UNK
TCMDC-143498	4.7	4.3	CYP51
TCMDC-143329	4.8	7.2	CYP51
TCMDC-143322		7.3	CYP51
TCMDC-143321		6.9	CYP51
TCMDC-143198		4.2	UNK
TCMDC-143362	5.3	4	UNK
TCMDC-143241	5.5	4	nitro
TCMDC-143552	5.5	4	CYP51
TCMDC-143279	6	4	UNK
TCMDC-143286	6	4	UNK
TCMDC-143126	6.1	4	nitro
TCMDC-143273	6.3	4	UNK
TCMDC-143610	6.5	4.1	UNK
TCMDC-143085	4.3	4.4	UNK
TCMDC-143434	4.5	7.2	CYP51
TCMDC-143562	4.5	7.2	CYP51
TCMDC-143135	5.4	4	UNK
TCMDC-143530	5.4	4	nitro
TCMDC-143087	5.9	4	cyt b
TCMDC-143130	4.7	4.3	UNK
TCMDC-143331	5.6	4.5	UNK
TCMDC-143519	6.1	4	nitro
TCMDC-143164	6.6	5.2	nitro
TCMDC-143569	5.2	4	UNK
TCMDC-143232	5.5	4	UNK
TCMDC-143546	5.9	4	nitro
TCMDC-143564	5.9	4	nitro
TCMDC-143105	6	4	nitro
TCMDC-143310	6	4	UNK
TCMDC-139489	6	4.8	MetRS
TCMDC-143151	6.3	4.7	nitro
TCMDC-143262	6.4	4	UNK
TCMDC-143298	6.7	4	DHFR
TCMDC-143315	6.8	4.3	UNK
TCMDC-143309	4.5	6.9	CYP51
TCMDC-143466	4.5	4.6	UNK
TCMDC-143612	4.9	4	UNK
TCMDC-143311	5.2	4.5	UNK
TCMDC-143476	5.6	4	CYP51
TCMDC-143258	4.7	7.5	UNK
TCMDC-140766	5.3	4.7	MetRS
TCMDC-143313	6.3	4	UNK
TCMDC-143446	4.7	4.1	UNK
TCMDC-143194	5.2	4.4	UNK
TCMDC-143162	6.1	5	UNK
TCMDC-143153	5.3	4	nitro
TCMDC-143108	5.6	4	UNK
TCMDC-143497	4.9	4	UNK
TCMDC-143408	5.2	4	UNK
TCMDC-143137	5.2	4	Proteasome
TCMDC-143083	5.6	4	Formycin B
TCMDC-143611	5.9	4	UNK
TCMDC-143080	6	4	UNK
TCMDC-143293	4.3	4.8	UNK
TCMDC-143376	4.9	4.6	UNK
POS	4.3	7.3	POS
NIF	5.9	4.3	NIF
BNZ	5.3	4.3	BNZ

## Sheet: figure 1 C
ChEMBL_CMPD_NUMBER	ME 24h	CYP51 mean
Benznidazole	49.2167	4.3
TCMDC-143084	-28.7145	7.1
TCMDC-143114	-4.94909	6.8
TCMDC-143190	-116.413	7.2
TCMDC-143203	-177.566	7.2
TCMDC-143221	-243.084	7.2
TCMDC-143253	-106.211	7.1
TCMDC-143275	-36.0217	8.1
TCMDC-143300	-279.048	7.1
TCMDC-143304	-97.6451	7
TCMDC-143317	-157.067	7.1
TCMDC-143324	-26.8888	6.7
TCMDC-143325	-25.9716	6.5
TCMDC-143336	-64.3403	7
TCMDC-143346	-174.15	7
TCMDC-143389	-205.37	7
TCMDC-143405	-289.196	6.9
TCMDC-143409	-46.4941	7.2
TCMDC-143411	-24.7459	6.9
TCMDC-143421	-70.7645	7
TCMDC-143433	-248.551	7.1
TCMDC-143434	51.5158	7.2
TCMDC-143455	107.523	6.9
TCMDC-143463	-5.10396	4
TCMDC-143476	-15.4195	4
TCMDC-143477	-46.0078	7.2
TCMDC-143481	-18.0648	7
TCMDC-143498	52.5921	4.3
TCMDC-143500	-103.212	7
TCMDC-143502	-3.51812	6
TCMDC-143504	-95.1621	7
TCMDC-143535	-92.8433	7.3
TCMDC-143537	33.1689	4.8
TCMDC-143552	-18.5463	4
TCMDC-143562	-24.9705	7.2
TCMDC-143593	-243.773	7.2
TCMDC-143631	-43.2523	7.8
TCMDC-143632	-9.2427	7.3
TCMDC-143087	41.0116	4
TCMDC-143298	45.8485	4
TCMDC-143606	50.9144	4
TCMDC-143083	48.3235	4
TCMDC-139489	37.6706	4.8
TCMDC-140766	58.2122	4.7
TCMDC-143071	-154.934	6.5
TCMDC-143085	-52.4333	4.4
TCMDC-143097	-95.8223	4
TCMDC-143108	70.2211	4
TCMDC-143109	47.5747	4
TCMDC-143127	-38.4049	4
TCMDC-143130	26.5695	4.3
TCMDC-143135	52.1566	4
TCMDC-143148	-108.08	4.6
TCMDC-143160	0.697312	4
TCMDC-143185	84.3328	4
TCMDC-143194	24.095	4.4
TCMDC-143197	-16.5303	4.9
TCMDC-143200	2.19192	4
TCMDC-143207	9.37653	4
TCMDC-143224	-50.7576	4
TCMDC-143244	-2.6188	4
TCMDC-143248	-47.9652	4
TCMDC-143256	-34.0663	4
TCMDC-143262	-33.6637	4
TCMDC-143273	4.66301	4
TCMDC-143279	3.25999	4
TCMDC-143286	59.883	4
TCMDC-143291	-41.6178	4
TCMDC-143301	26.9481	4.5
TCMDC-143302	1.03638	7.6
TCMDC-143310	64.6908	4
TCMDC-143311	20.357	4.5
TCMDC-143313	23.7828	4
TCMDC-143314	91.926	4
TCMDC-143315	53.1743	4.3
TCMDC-143319	-74.4049	5.4
TCMDC-143328	2.82523	4
TCMDC-143331	54.2116	4.5
TCMDC-143362	73.518	4
TCMDC-143371	-50.5626	4
TCMDC-143376	42.5513	4.6
TCMDC-143379	-22.482	4
TCMDC-143381	-241.612	6.5
TCMDC-143384	-27.6403	5
TCMDC-143385	-76.6949	4.9
TCMDC-143387	-7.95166	4
TCMDC-143410	40.1676	5.5
TCMDC-143414	-7.51012	4
TCMDC-143432	-15.8852	4
TCMDC-143439	82.7741	4.3
TCMDC-143484	-13.8764	5.3
TCMDC-143490	37.5404	4
TCMDC-143494	32.4456	4
TCMDC-143497	36.4548	4
TCMDC-143511	-40.3218	4
TCMDC-143526	-107.476	4
TCMDC-123621	36.8077	4
TCMDC-143548	-13.6646	6.8
TCMDC-143549	31.0393	4.8
TCMDC-143550	-35.0895	4
TCMDC-143569	29.0073	4
TCMDC-143588	4.14325	4
TCMDC-143602	-12.5205	7.5
TCMDC-143604	-55.4036	4.7
TCMDC-143610	71.8108	4.1
TCMDC-143617	-170.943	4
TCMDC-143622	11.982	4.6
TCMDC-143623	25.2228	4
TCMDC-143637	23.6593	7.5
Nifurtimox	81.7195	4.3
TCMDC-143152	56.9761	4
TCMDC-143163	71.4836	6
Posaconazole	-63.0183	7.3
TCMDC-143137	22.8714	4

## Sheet: figure 1 D
ChEMBL_CMPD_NUMBER	ME 24h	72 pIC50
Benznidazole	49.2167	5.3
TCMDC-143084	-28.7145	4.9
TCMDC-143114	-4.94909	4.3
TCMDC-143190	-116.413	4.3
TCMDC-143203	-177.566	4.3
TCMDC-143221	-243.084	4.3
TCMDC-143253	-106.211	4.3
TCMDC-143275	-36.0217	4.3
TCMDC-143300	-279.048	4.3
TCMDC-143304	-97.6451	4.3
TCMDC-143317	-157.067	4.3
TCMDC-143324	-26.8888	4.3
TCMDC-143325	-25.9716	4.3
TCMDC-143336	-64.3403	4.3
TCMDC-143346	-174.15	4.3
TCMDC-143389	-205.37	4.3
TCMDC-143405	-289.196	4.3
TCMDC-143409	-46.4941	4.3
TCMDC-143411	-24.7459	4.3
TCMDC-143421	-70.7645	4.3
TCMDC-143433	-248.551	4.5
TCMDC-143434	51.5158	4.5
TCMDC-143455	107.523	5
TCMDC-143463	-5.10396	4.3
TCMDC-143476	-15.4195	5.6
TCMDC-143477	-46.0078	4.3
TCMDC-143481	-18.0648	4.3
TCMDC-143498	52.5921	4.7
TCMDC-143500	-103.212	4.3
TCMDC-143502	-3.51812	4.3
TCMDC-143504	-95.1621	4.3
TCMDC-143535	-92.8433	4.4
TCMDC-143537	33.1689	4.9
TCMDC-143552	-18.5463	5.5
TCMDC-143562	-24.9705	4.5
TCMDC-143593	-243.773	4.3
TCMDC-143631	-43.2523	4.3
TCMDC-143632	-9.2427	4.3
TCMDC-143087	41.0116	5.9
TCMDC-143298	45.8485	6.7
TCMDC-143606	50.9144	5.8
TCMDC-143083	48.3235	5.6
TCMDC-139489	37.6706	6
TCMDC-140766	58.2122	5.3
TCMDC-143071	-154.934	4.3
TCMDC-143085	-52.4333	4.3
TCMDC-143097	-95.8223	4.3
TCMDC-143108	70.2211	5.6
TCMDC-143109	47.5747	5.6
TCMDC-143127	-38.4049	4.3
TCMDC-143130	26.5695	4.7
TCMDC-143135	52.1566	5.4
TCMDC-143148	-108.08	4.3
TCMDC-143160	0.697312	5
TCMDC-143185	84.3328
TCMDC-143194	24.095	5.2
TCMDC-143197	-16.5303	4.3
TCMDC-143200	2.19192	4.8
TCMDC-143207	9.37653	4.3
TCMDC-143224	-50.7576	4.3
TCMDC-143244	-2.6188	4.3
TCMDC-143248	-47.9652	4.3
TCMDC-143256	-34.0663	4.9
TCMDC-143262	-33.6637	6.4
TCMDC-143273	4.66301	6.3
TCMDC-143279	3.25999	6
TCMDC-143286	59.883	6
TCMDC-143291	-41.6178	4.4
TCMDC-143301	26.9481	4.4
TCMDC-143302	1.03638	4.3
TCMDC-143310	64.6908	6
TCMDC-143311	20.357	5.2
TCMDC-143313	23.7828	6.3
TCMDC-143314	91.926	4.4
TCMDC-143315	53.1743	6.8
TCMDC-143319	-74.4049	4.3
TCMDC-143328	2.82523	5.1
TCMDC-143331	54.2116	5.6
TCMDC-143362	73.518	5.3
TCMDC-143371	-50.5626	4.3
TCMDC-143376	42.5513	4.9
TCMDC-143379	-22.482	4.3
TCMDC-143381	-241.612	4.3
TCMDC-143384	-27.6403	4.3
TCMDC-143385	-76.6949	4.3
TCMDC-143387	-7.95166	4.3
TCMDC-143410	40.1676	4.4
TCMDC-143414	-7.51012	4.3
TCMDC-143432	-15.8852	4.3
TCMDC-143439	82.7741	5.3
TCMDC-143484	-13.8764	4.4
TCMDC-143490	37.5404	4.8
TCMDC-143494	32.4456	5.5
TCMDC-143497	36.4548	4.9
TCMDC-143511	-40.3218	4.3
TCMDC-143526	-107.476	4.3
TCMDC-123621	36.8077	5
TCMDC-143548	-13.6646	4.9
TCMDC-143549	31.0393	4.3
TCMDC-143550	-35.0895	4.3
TCMDC-143569	29.0073	5.2
TCMDC-143588	4.14325	4.3
TCMDC-143602	-12.5205	4.3
TCMDC-143604	-55.4036	4.3
TCMDC-143610	71.8108	6.5
TCMDC-143617	-170.943	4.3
TCMDC-143622	11.982	4.3
TCMDC-143623	25.2228	4.4
TCMDC-143637	23.6593	4.3
Nifurtimox	81.7195	5.9
TCMDC-143152	56.9761	6.1
TCMDC-143163	71.4836	6.6
Posaconazole	-63.0183	4.3
TCMDC-143137	22.8714	5.2

## Sheet: figure 2A 2B
ChEMBL_CMPD_NUMBER	Concentration	Time	Parasites/Cell_P1_T1	AM/CELL NORM
Posaconazole	50	4	1.61885	-12.0638
Posaconazole	5.55556	4	1.44939	1.61503
Posaconazole	0.205761	4	1.45076	1.50484
Benznidazole	50	4	1.42975	3.20046
Benznidazole	5.55556	4	1.54978	-6.48859
Benznidazole	0.205761	4	1.39608	5.91865
Posaconazole	50	24	3.07027	-129.63
Posaconazole	5.55556	24	2.52836	-85.749
Posaconazole	0.205761	24	3.74462	-184.236
Benznidazole	50	24	0.775623	56.1786
Benznidazole	5.55556	24	2.1911	-58.4395
Benznidazole	0.205761	24	3.21448	-141.307
Posaconazole	50	48	2.82927	-115.652
Posaconazole	5.55556	48	2.00811	-45.815
Posaconazole	0.205761	48	3.57872	-179.39
Benznidazole	50	48	0.416327	89.5599
Benznidazole	5.55556	48	2.48555	-86.4195
Benznidazole	0.205761	48	10.9456	-805.914
Posaconazole	50	72	1.61238	-12.5021
Posaconazole	5.55556	72	0.734973	64.2189
Posaconazole	0.205761	72	1.55821	-7.76547
Benznidazole	50	72	0.488834	85.7415
Benznidazole	5.55556	72	4.43818	-259.592
Benznidazole	0.205761	72	23.1261	-1893.68
Nifurtimox	50	4	1.71728	-19.8737
Nifurtimox	5.55556	4	1.64912	-14.0403
Nifurtimox	0.205761	4	1.5	-1.27676
Nifurtimox	50	24	0.502907	79.1553
Nifurtimox	5.55556	24	1.10796	30.3934
Nifurtimox	0.205761	24	2.97933	-120.424
Nifurtimox	50	48	0.28534	95.2355
Nifurtimox	5.55556	48	0.534749	75.4374
Nifurtimox	0.205761	48	11.0994	-763.183
Nifurtimox	50	72	0.164948	99.0761
Nifurtimox	5.55556	72	0.201571	96.3275
Nifurtimox	0.205761	72	14.8598	-1003.77
Posaconazole	50	4	1.25	19.2134
Posaconazole	5.55556	4	1.14865	26.608
Posaconazole	0.205761	4	1.44255	5.16461
Posaconazole	50	24	2.33569	-63.8917
Posaconazole	5.55556	24	2.67148	-89.9807
Posaconazole	0.205761	24	2.10511	-45.9774
Posaconazole	50	48	1.09818	56.9342
Posaconazole	5.55556	48	2.2233	-97.3634
Posaconazole	0.205761	48	4.04118	-346.665
Posaconazole	50	72	1.10573	55.1279
Posaconazole	5.55556	72	1.83146	-43.0247
Posaconazole	0.205761	72	1.57288	-8.05279
Benznidazole	50	4	1.62617	-4.08409
Benznidazole	5.55556	4	1.65534	-6.27526
Benznidazole	0.205761	4	1.57851	-0.504556
Nifurtimox	50	4	1.90732	-25.2018
Nifurtimox	5.55556	4	1.36408	15.602
Nifurtimox	0.205761	4	1.25253	23.981
Benznidazole	50	24	0.498708	78.9675
Benznidazole	5.55556	24	1.5	5.2833
Benznidazole	0.205761	24	2.30874	-54.2314
Nifurtimox	50	24	0.487179	79.8159
Nifurtimox	5.55556	24	0.893372	49.9245
Nifurtimox	0.205761	24	2.55618	-72.44
Benznidazole	50	48	0.627976	138.33
Benznidazole	5.55556	48	3.4411	-273.973
Benznidazole	0.205761	48	12.3174	-1574.91
Nifurtimox	50	48	0.780781	115.934
Nifurtimox	5.55556	48	0.930233	94.0298
Nifurtimox	0.205761	48	9.06027	-1097.54
Benznidazole	50	72	1.0524	56.0617
Benznidazole	5.55556	72	5.38528	-411.616
Benznidazole	0.205761	72	24.3301	-2456.46
Nifurtimox	50	72	0.492593	116.486
Nifurtimox	5.55556	72	1.18043	42.243
Nifurtimox	0.205761	72	18.5996	-1837.93
Nifurtimox	50	4	2.15937	5.39674
Nifurtimox	5.55556	4	2.20065	3.33146
Nifurtimox	0.205761	4	2.29429	-1.35428
Benznidazole	50	4	2.35	-4.14224
Benznidazole	5.55556	4	2.40625	-6.95702
Benznidazole	0.205761	4	2.33033	-3.15794
Posaconazole	50	4	1.39016	43.8885
Posaconazole	5.55556	4	2.04192	11.2745
Posaconazole	0.205761	4	2.33746	-3.51478
Nifurtimox	50	24	0.596825	87.7525
Nifurtimox	5.55556	24	1.79137	24.9985
Nifurtimox	0.205761	24	4.45179	-114.764
Benznidazole	50	24	1.51405	39.5673
Benznidazole	5.55556	24	2.25	0.904755
Benznidazole	0.205761	24	4.0397	-93.1153
Posaconazole	50	24	3.97808	-89.8781
Posaconazole	5.55556	24	3.34012	-56.3633
Posaconazole	0.205761	24	4.37965	-110.974
Nifurtimox	50	48	0.271676	107.076
Nifurtimox	5.55556	48	0.612299	88.7993
Nifurtimox	0.205761	48	14.5486	-658.99
Benznidazole	50	48	0.661064	86.1827
Benznidazole	5.55556	48	3.59701	-71.3535
Benznidazole	0.205761	48	19.3885	-918.685
Posaconazole	50	48	3.43911	-62.8809
Posaconazole	5.55556	48	5.05135	-149.39
Posaconazole	0.205761	48	7.39583	-275.189
Nifurtimox	50	72	0.392361	103.114
Nifurtimox	5.55556	72	0.541139	94.9319
Nifurtimox	0.205761	72	35.2423	-1813.58
Benznidazole	50	72	0.458472	99.4785
Benznidazole	5.55556	72	2.73759	-25.8694
Benznidazole	0.205761	72	26.5885	-1337.64
Posaconazole	50	72	3.22177	-52.4989
Posaconazole	5.55556	72	3.04452	-42.7502
Posaconazole	0.205761	72	3.09728	-45.6517
Nifurtimox	50	4	2.77519	5.11539
Nifurtimox	5.55556	4	2.62762	10.5964
Nifurtimox	0.205761	4	3.05622	-5.32204
Posaconazole	50	4	1.53689	51.1059
Posaconazole	5.55556	4	2.83333	2.95612
Posaconazole	0.205761	4	2.82796	3.15578
Benznidazole	50	4	3.16901	-9.51099
Benznidazole	5.55556	4	2.94702	-1.26619
Benznidazole	0.205761	4	2.94224	-1.08859
Nifurtimox	50	24	0.535565	90.4004
Nifurtimox	5.55556	24	1.67313	47.1439
Nifurtimox	0.205761	24	6.5664	-138.925
Posaconazole	50	24	3.86036	-36.0266
Posaconazole	5.55556	24	4.90614	-75.7928
Posaconazole	0.205761	24	6.97429	-154.435
Benznidazole	50	24	1.16139	66.603
Benznidazole	5.55556	24	2.97126	-2.21828
Benznidazole	0.205761	24	6.72107	-144.806
Nifurtimox	50	48	0.346715	101.35
Nifurtimox	5.55556	48	0.73494	86.0174
Nifurtimox	0.205761	48	20.5487	-696.507
Posaconazole	50	48	3.475	-22.1985
Posaconazole	5.55556	48	3.50166	-23.2514
Posaconazole	0.205761	48	6.1083	-126.198
Benznidazole	50	48	0.684411	88.0129
Benznidazole	5.55556	48	3.39714	-19.1236
Benznidazole	0.205761	48	22.2163	-762.368
Nifurtimox	50	72	0.610487	98.5342
Nifurtimox	5.55556	72	1.13044	76.2828
Nifurtimox	0.205761	72	31.2138	-1211.15
Posaconazole	50	72	2.91556	-0.112491
Posaconazole	5.55556	72	2.45136	19.753
Posaconazole	0.205761	72	3.46995	-23.8379
Benznidazole	50	72	0.713287	94.1349
Benznidazole	5.55556	72	3.40773	-21.1751
Benznidazole	0.205761	72	43.9325	-1755.46
Nifurtimox	50	4	2.04292	11.4132
Nifurtimox	5.55556	4	2.88511	-30.6116
Nifurtimox	0.205761	4	2.12712	7.21161
Posaconazole	50	4	2.13734	6.70164
Posaconazole	5.55556	4	2.37991	-5.40268
Posaconazole	0.205761	4	2.57317	-15.0462
Benznidazole	50	4	2.30213	-1.52125
Benznidazole	5.55556	4	2.50628	-11.7081
Benznidazole	0.205761	4	2.51111	-11.9494
Nifurtimox	50	24	0.516892	87.0379
Nifurtimox	5.55556	24	1.62171	32.2374
Nifurtimox	0.205761	24	5.92286	-181.105
Posaconazole	50	24	3.20468	-46.2798
Posaconazole	5.55556	24	4.29393	-100.308
Posaconazole	0.205761	24	5.12381	-141.471
Benznidazole	50	24	1.10312	57.96
Benznidazole	5.55556	24	4.60606	-115.79
Benznidazole	0.205761	24	6.16564	-193.148
Nifurtimox	50	48	0.433566	91.6911
Nifurtimox	5.55556	48	0.91689	67.5808
Nifurtimox	0.205761	48	15.5928	-664.515
Posaconazole	50	48	2.73026	-22.878
Posaconazole	5.55556	48	2.30435	-1.63153
Posaconazole	0.205761	48	4.78716	-125.485
Benznidazole	50	48	0.447222	91.0098
Benznidazole	5.55556	48	5.65	-168.527
Benznidazole	0.205761	48	14.7136	-620.656
Nifurtimox	50	72	0.251773	99.8734
Nifurtimox	5.55556	72	0.498328	87.6824
Nifurtimox	0.205761	72	24.3274	-1090.56
Posaconazole	50	72	1.62987	31.7327
Posaconazole	5.55556	72	1.29688	48.1978
Posaconazole	0.205761	72	1.22034	51.9822
Benznidazole	50	72	0.336478	95.6851
Benznidazole	5.55556	72	8.08989	-287.686
Benznidazole	0.205761	72	28.8133	-1312.36
Posaconazole	50	4	2.75595	6.4275
Posaconazole	5.55556	4	2.73333	7.24021
Posaconazole	0.205761	4	2.75536	6.44859
Benznidazole	50	4	2.72269	7.62265
Benznidazole	5.55556	4	2.78462	5.39763
Benznidazole	0.205761	4	2.60938	11.6941
Nifurtimox	50	4	2.87085	2.29921
Nifurtimox	5.55556	4	2.90598	1.03684
Nifurtimox	0.205761	4	3.05042	-4.15284
Posaconazole	50	24	4.08791	-41.9283
Posaconazole	5.55556	24	7.26459	-157.44
Posaconazole	0.205761	24	9.05405	-222.508
Benznidazole	50	24	1.88379	38.2185
Benznidazole	5.55556	24	2.96486	-1.09146
Benznidazole	0.205761	24	11.6875	-318.267
Nifurtimox	50	24	0.901141	73.9499
Nifurtimox	5.55556	24	2.27832	23.8727
Nifurtimox	0.205761	24	9.71197	-246.432
Posaconazole	50	48	2.4	19.8972
Posaconazole	5.55556	48	3.10502	-6.33119
Posaconazole	0.205761	48	7.67083	-176.189
Benznidazole	50	48	0.861702	77.1253
Benznidazole	5.55556	48	1.1747	65.4811
Benznidazole	0.205761	48	27.5746	-916.655
Nifurtimox	50	48	0.271255	99.0912
Nifurtimox	5.55556	48	0.977124	72.8314
Nifurtimox	0.205761	48	22.9863	-745.959
Posaconazole	50	72	0.846154	80.3657
Posaconazole	5.55556	72	1.66026	49.0418
Posaconazole	0.205761	72	2.07547	33.0656
Benznidazole	50	72	0.566327	91.1325
Benznidazole	5.55556	72	0.977143	75.3257
Benznidazole	0.205761	72	42.6589	-1528.45
Nifurtimox	50	72	0.521505	92.8571
Nifurtimox	5.55556	72	0.844106	80.4445
Nifurtimox	0.205761	72	40.0431	-1427.8
Benznidazole	50	4	1.41935	22.5985
Benznidazole	5.55556	4	1.71304	3.6955
Benznidazole	0.205761	4	1.70238	4.38175
Nifurtimox	50	4	1.72	3.24772
Nifurtimox	5.55556	4	2.25306	-31.0624
Nifurtimox	0.205761	4	1.63529	8.69977
Posaconazole	50	4	1.37156	25.6748
Posaconazole	5.55556	4	1.89716	-8.15527
Posaconazole	0.205761	4	1.87986	-7.04151
Benznidazole	50	24	0.677596	69.0156
Benznidazole	5.55556	24	2.84406	-67.7992
Benznidazole	0.205761	24	4.02228	-142.205
Nifurtimox	50	24	0.330909	90.9093
Nifurtimox	5.55556	24	1.11557	41.3573
Nifurtimox	0.205761	24	5.91932	-262.005
Posaconazole	50	24	2.40268	-39.9259
Posaconazole	5.55556	24	2.91549	-72.3104
Posaconazole	0.205761	24	6.21312	-280.559
Benznidazole	50	48	0.343602	93.7715
Benznidazole	5.55556	48	4.65549	-189.601
Benznidazole	0.205761	48	17.4642	-1031.38
Nifurtimox	50	48	0.328125	94.7886
Nifurtimox	5.55556	48	0.668113	72.445
Nifurtimox	0.205761	48	15.2946	-888.793
Posaconazole	50	48	2.01042	-15.7698
Posaconazole	5.55556	48	2.07566	-20.0574
Posaconazole	0.205761	48	3.21351	-94.8361
Benznidazole	50	72	0.348066	98.081
Benznidazole	5.55556	72	6.24356	-308.442
Benznidazole	0.205761	72	31.8993	-2077.53
Nifurtimox	50	72	0.465035	90.0154
Nifurtimox	5.55556	72	0.42029	93.1008
Nifurtimox	0.205761	72	32.1119	-2092.19
Posaconazole	50	72	2.05556	-19.6589
Posaconazole	5.55556	72	0.938462	57.3703
Posaconazole	0.205761	72	1.14963	42.8088
Posaconazole	50	4	2.23013	20.5779
Posaconazole	5.55556	4	2.66917	4.26283
Posaconazole	0.205761	4	2.71959	2.38914
Nifurtimox	50	4	2.213	21.2144
Nifurtimox	5.55556	4	3.04546	-9.71985
Nifurtimox	0.205761	4	2.67286	4.12575
Posaconazole	50	24	5.38496	-98.5547
Posaconazole	5.55556	24	4.8	-76.3907
Posaconazole	0.205761	24	12.982	-386.409
Nifurtimox	50	24	0.852518	73.1798
Nifurtimox	5.55556	24	2.62974	5.84077
Nifurtimox	0.205761	24	12.0213	-350.006
Posaconazole	50	48	3.71519	-35.3612
Posaconazole	5.55556	48	3.06806	-10.79
Posaconazole	0.205761	48	7.71204	-187.12
Nifurtimox	50	48	0.183453	98.7376
Nifurtimox	5.55556	48	1.793	37.6236
Nifurtimox	0.205761	48	39.4669	-1392.84
Posaconazole	50	72	1.97778	30.9958
Posaconazole	5.55556	72	1.61017	45.1308
Posaconazole	0.205761	72	3.02542	-9.28731
Nifurtimox	50	72	0.261044	97.0061
Nifurtimox	5.55556	72	0.8867	72.949
Nifurtimox	0.205761	72	64.7349	-2382.09
Benznidazole	50	4	2.78992	-2.87297
Benznidazole	5.55556	4	2.58333	4.94923
Benznidazole	0.205761	4	2.62802	3.25721
Posaconazole	50	4	1.715	37.8284
Posaconazole	5.55556	4	2.74193	-1.05618
Posaconazole	0.205761	4	2.93496	-8.36497
Nifurtimox	50	4	3.23141	-19.5898
Nifurtimox	5.55556	4	2.76818	-2.05002
Nifurtimox	0.205761	4	2.98008	-10.0735
Benznidazole	50	24	1.94631	29.2997
Benznidazole	5.55556	24	6.98239	-162.897
Benznidazole	0.205761	24	13.4643	-410.271
Posaconazole	50	24	3.87047	-44.1337
Posaconazole	5.55556	24	10.0037	-278.202
Posaconazole	0.205761	24	12.25	-363.929
Nifurtimox	50	24	0.77305	74.0758
Nifurtimox	5.55556	24	2.90554	-7.30822
Nifurtimox	0.205761	24	10.434	-294.625
Benznidazole	50	48	0.6	80.717
Benznidazole	5.55556	48	13.102	-396.626
Benznidazole	0.205761	48	41.9758	-1499.07
Posaconazole	50	48	1.77241	35.9526
Posaconazole	5.55556	48	6.06433	-127.918
Posaconazole	0.205761	48	7.77143	-193.098
Nifurtimox	50	48	0.226337	94.9839
Nifurtimox	5.55556	48	2.60108	4.31309
Nifurtimox	0.205761	48	40.0623	-1426.01
Benznidazole	50	72	0.397727	89.7609
Benznidazole	5.55556	72	16.5786	-537.274
Benznidazole	0.205761	72	69.6783	-2594.97
Posaconazole	50	72	1.06716	63.8191
Posaconazole	5.55556	72	1.62185	42.3242
Posaconazole	0.205761	72	2.18447	20.5219
Nifurtimox	50	72	0.419689	88.9098
Nifurtimox	5.55556	72	1.67434	40.29
Nifurtimox	0.205761	72	59.1784	-2188.08
Nifurtimox	50	4	1.73714	11.5103
Nifurtimox	5.55556	4	1.60112	19.066
Nifurtimox	0.205761	4	1.71703	12.6274
Posaconazole	50	4	1.70774	13.1439
Posaconazole	5.55556	4	1.82709	6.51396
Posaconazole	0.205761	4	1.72941	11.9398
Nifurtimox	50	24	0.312183	89.9983
Nifurtimox	5.55556	24	1.2	41.0439
Nifurtimox	0.205761	24	5.75121	-209.911
Posaconazole	50	24	1.45887	26.7695
Posaconazole	5.55556	24	4.00683	-113.726
Posaconazole	0.205761	24	7.04294	-281.138
Nifurtimox	50	48	0.397701	85.4398
Nifurtimox	5.55556	48	0.390288	85.8493
Nifurtimox	0.205761	48	19.101	-947.76
Posaconazole	50	48	3.56534	-89.5461
Posaconazole	5.55556	48	1.65421	16.0283
Posaconazole	0.205761	48	4.32924	-131.745
Nifurtimox	50	72	0.379391	87.8102
Nifurtimox	5.55556	72	0.841975	61.8546
Nifurtimox	0.205761	72	46.2446	-2485.69
Posaconazole	50	72	1.00614	52.6435
Posaconazole	5.55556	72	1.30729	35.7456
Posaconazole	0.205761	72	1.55399	21.9033
Benznidazole	50	4	2.27572	15.8258
Benznidazole	5.55556	4	2.36232	12.5478
Benznidazole	0.205761	4	2.68376	0.380449
Posaconazole	50	4	1.9645	27.6063
Posaconazole	5.55556	4	1.92405	29.1373
Posaconazole	0.205761	4	2.51965	6.5924
Benznidazole	50	24	1.69152	38.3514
Benznidazole	5.55556	24	4.90036	-84.4309
Benznidazole	0.205761	24	8.02448	-203.972
Posaconazole	50	24	5.72131	-115.844
Posaconazole	5.55556	24	6.46831	-144.427
Posaconazole	0.205761	24	7.4026	-180.176
Benznidazole	50	48	0.649805	86.1964
Benznidazole	5.55556	48	10.9548	-348.368
Benznidazole	0.205761	48	31.1088	-1198.27
Posaconazole	50	48	1.63187	44.7825
Posaconazole	5.55556	48	2.50299	8.04685
Posaconazole	0.205761	48	5.71354	-127.343
Benznidazole	50	72	0.383333	99.1109
Benznidazole	5.55556	72	27.4027	-1059.92
Benznidazole	0.205761	72	42.2039	-1694.84
Posaconazole	50	72	1.2439	62.1957
Posaconazole	5.55556	72	1.75862	40.1162
Posaconazole	0.205761	72	1.59006	47.3468
Nifurtimox	50	4	2.17801	19.5615
Nifurtimox	5.55556	4	2.81863	-4.81473
Nifurtimox	0.205761	4	2.3972	11.2212
Benznidazole	50	4	2.20183	18.6549
Benznidazole	5.55556	4	2.79203	-3.80287
Benznidazole	0.205761	4	2.84416	-5.78614
Posaconazole	50	4	2.08205	23.2129
Posaconazole	5.55556	4	2.9646	-10.3693
Posaconazole	0.205761	4	2.66079	1.19105
Nifurtimox	50	24	0.283333	91.7348
Nifurtimox	5.55556	24	1.87594	31.0822
Nifurtimox	0.205761	24	7.26568	-174.18
Benznidazole	50	24	1.8513	32.0206
Benznidazole	5.55556	24	5.32509	-100.274
Benznidazole	0.205761	24	8.47388	-220.192
Posaconazole	50	24	5.87179	-121.095
Posaconazole	5.55556	24	6.90494	-160.441
Posaconazole	0.205761	24	8.49416	-220.965
Nifurtimox	50	48	0.166667	103.968
Nifurtimox	5.55556	48	0.605469	85.9032
Nifurtimox	0.205761	48	26.4912	-979.773
Benznidazole	50	48	0.836806	76.3794
Benznidazole	5.55556	48	14.0078	-465.849
Benznidazole	0.205761	48	32.263	-1217.39
Posaconazole	50	48	2.15556	22.0885
Posaconazole	5.55556	48	2.28108	16.9208
Posaconazole	0.205761	48	3.8125	-46.1254
Nifurtimox	50	72	0.384615	98.0137
Nifurtimox	5.55556	72	0.629921	87.594
Nifurtimox	0.205761	72	37.1091	-1461.91
Benznidazole	50	72	0.506977	92.8162
Benznidazole	5.55556	72	21.8893	-815.431
Benznidazole	0.205761	72	43.8519	-1748.32
Posaconazole	50	72	0.82906	79.1352
Posaconazole	5.55556	72	1.59223	46.7183
Posaconazole	0.205761	72	1.28571	59.7382
Nifurtimox	50	4	1.63118	24.2138
Nifurtimox	5.55556	4	2.2459	-5.96403
Nifurtimox	0.205761	4	2.09677	1.35693
Posaconazole	50	4	1.83824	14.0491
Posaconazole	5.55556	4	1.92258	9.90837
Posaconazole	0.205761	4	2.25818	-6.56687
Benznidazole	50	4	2.20486	-3.94925
Benznidazole	5.55556	4	2.22546	-4.96025
Benznidazole	0.205761	4	2.07011	2.66586
Nifurtimox	50	24	0.853659	68.1723
Nifurtimox	5.55556	24	2.11985	0.244882
Nifurtimox	0.205761	24	5.71474	-192.611
Posaconazole	50	24	5.15686	-162.682
Posaconazole	5.55556	24	7.01299	-262.258
Posaconazole	0.205761	24	8.25694	-328.992
Benznidazole	50	24	1.59498	28.4025
Benznidazole	5.55556	24	4.58147	-131.814
Benznidazole	0.205761	24	7.42951	-284.603
Nifurtimox	50	48	0.196013	100.74
Nifurtimox	5.55556	48	0.987842	59.3749
Nifurtimox	0.205761	48	29.0335	-1405.74
Posaconazole	50	48	3.46818	-70.1988
Posaconazole	5.55556	48	5.53039	-177.929
Posaconazole	0.205761	48	8.03659	-308.854
Benznidazole	50	48	0.48433	85.6785
Benznidazole	5.55556	48	8.04337	-309.208
Benznidazole	0.205761	48	36.956	-1819.61
Nifurtimox	50	72	0.173145	103.519
Nifurtimox	5.55556	72	0.436975	89.5224
Nifurtimox	0.205761	72	31.5723	-1562.28
Posaconazole	50	72	0.932367	63.2408
Posaconazole	5.55556	72	1.46341	35.0675
Posaconazole	0.205761	72	1.34483	41.3588
Benznidazole	50	72	0.286136	97.5248
Benznidazole	5.55556	72	4.97091	-151.013
Benznidazole	0.205761	72	62.6291	-3209.91
Nifurtimox	50	4	1.58468	24.2393
Nifurtimox	5.55556	4	2.27037	-10.3931
Nifurtimox	0.205761	4	2.50187	-22.0856
Benznidazole	50	4	2.24031	-8.87484
Benznidazole	5.55556	4	2.18077	-5.8676
Benznidazole	0.205761	4	2.12687	-3.14511
Posaconazole	50	4	2.03731	1.37795
Posaconazole	5.55556	4	2.15412	-4.52173
Posaconazole	0.205761	4	1.85824	10.4225
Nifurtimox	50	24	1.4693	32.6461
Nifurtimox	5.55556	24	3.25697	-65.3895
Nifurtimox	0.205761	24	6.91346	-265.912
Benznidazole	50	24	1.70412	19.7684
Benznidazole	5.55556	24	5.09455	-166.162
Benznidazole	0.205761	24	8.54213	-355.227
Posaconazole	50	24	5.08843	-165.827
Posaconazole	5.55556	24	7.64746	-306.164
Posaconazole	0.205761	24	6.73134	-255.924
Nifurtimox	50	48	0.154135	102.596
Nifurtimox	5.55556	48	2.81194	-40.1341
Nifurtimox	0.205761	48	31.2336	-1566.44
Benznidazole	50	48	0.560563	80.77
Benznidazole	5.55556	48	8.28226	-333.903
Benznidazole	0.205761	48	38.9882	-1982.88
Posaconazole	50	48	1.92672	7.40401
Posaconazole	5.55556	48	5.2963	-173.55
Posaconazole	0.205761	48	8.92829	-368.596
Nifurtimox	50	72	0.291525	96.419
Nifurtimox	5.55556	72	3.04935	-53.5507
Nifurtimox	0.205761	72	30.6594	-1554.98
Benznidazole	50	72	0.366242	92.3559
Benznidazole	5.55556	72	8.39286	-344.129
Benznidazole	0.205761	72	52.5102	-2743.22
Posaconazole	50	72	0.777778	69.9767
Posaconazole	5.55556	72	1.35784	38.433
Posaconazole	0.205761	72	1.47907	31.8407
Benznidazole	50	4	1.7356	6.15401
Benznidazole	5.55556	4	1.9947	-8.61386
Benznidazole	0.205761	4	2.28205	-24.9927
Posaconazole	50	4	1.9255	-4.66992
Posaconazole	5.55556	4	2.3378	-28.1704
Posaconazole	0.205761	4	2.32312	-27.3335
Nifurtimox	50	4	1.61782	12.8676
Nifurtimox	5.55556	4	1.88722	-2.48785
Nifurtimox	0.205761	4	1.70573	7.85672
Benznidazole	50	24	1.26728	33.5621
Benznidazole	5.55556	24	4.67273	-164.766
Benznidazole	0.205761	24	7.375	-322.142
Posaconazole	50	24	2.6124	-44.7756
Posaconazole	5.55556	24	6.06434	-245.811
Posaconazole	0.205761	24	7.65534	-338.468
Nifurtimox	50	24	0.501425	78.1644
Nifurtimox	5.55556	24	1.29064	32.2018
Nifurtimox	0.205761	24	5.58543	-217.92
Benznidazole	50	48	0.568765	75.7458
Benznidazole	5.55556	48	10.7286	-527.927
Benznidazole	0.205761	48	32.1183	-1798.85
Posaconazole	50	48	1.79299	3.00511
Posaconazole	5.55556	48	2.43131	-34.922
Posaconazole	0.205761	48	5.78682	-234.298
Nifurtimox	50	48	0.19469	97.9724
Nifurtimox	5.55556	48	0.946176	53.3209
Nifurtimox	0.205761	48	28.2197	-1567.2
Benznidazole	50	72	0.236486	95.1741
Benznidazole	5.55556	72	9.56188	-457.091
Benznidazole	0.205761	72	34.5294	-1935.71
Posaconazole	50	72	0.894558	56.202
Posaconazole	5.55556	72	1.00909	49.4192
Posaconazole	0.205761	72	1.32168	30.9073
Nifurtimox	50	72	0.159639	99.7251
Nifurtimox	5.55556	72	0.302752	91.2497
Nifurtimox	0.205761	72	34.1089	-1910.8
Benznidazole	50	4	2.28378	-5.00744
Benznidazole	5.55556	4	2.12146	3.11599
Benznidazole	0.205761	4	2.23298	-2.46477
Nifurtimox	50	4	1.84783	16.8095
Nifurtimox	5.55556	4	2.03943	7.22107
Nifurtimox	0.205761	4	2.11066	3.65651
Posaconazole	50	4	2.14041	2.16746
Posaconazole	5.55556	4	2.23715	-2.67391
Posaconazole	0.205761	4	2.32061	-6.8504
Benznidazole	50	24	0.914573	67.1709
Benznidazole	5.55556	24	5.02949	-150.615
Benznidazole	0.205761	24	9.65691	-395.526
Nifurtimox	50	24	0.696552	78.7099
Nifurtimox	5.55556	24	1.56438	32.7791
Nifurtimox	0.205761	24	7.17513	-264.175
Posaconazole	50	24	6.04902	-204.575
Posaconazole	5.55556	24	3.84211	-87.7715
Posaconazole	0.205761	24	6.99444	-254.612
Benznidazole	50	48	0.804071	82.6844
Benznidazole	5.55556	48	8.36008	-370.158
Benznidazole	0.205761	48	27.3816	-1510.15
Nifurtimox	50	48	0.659884	91.3258
Nifurtimox	5.55556	48	1.3878	47.7007
Nifurtimox	0.205761	48	21.5089	-1158.19
Posaconazole	50	48	1.83544	20.8729
Posaconazole	5.55556	48	2.91539	-43.8496
Posaconazole	0.205761	48	6.00332	-228.914
Benznidazole	50	72	0.869565	82.7048
Benznidazole	5.55556	72	9.94206	-488.261
Benznidazole	0.205761	72	46.8759	-2812.64
Nifurtimox	50	72	0.609329	99.0824
Nifurtimox	5.55556	72	0.997722	74.6394
Nifurtimox	0.205761	72	38.5188	-2286.7
Posaconazole	50	72	2.41969	-14.8502
Posaconazole	5.55556	72	2.48207	-18.7762
Posaconazole	0.205761	72	3.04127	-53.9686
Nifurtimox	50	4	1.29699	17.8763
Nifurtimox	5.55556	4	1.44737	6.56712
Nifurtimox	0.205761	4	1.1254	30.7809
Nifurtimox	50	4	1.5119	1.71362
Nifurtimox	5.55556	4	1.30931	16.95
Nifurtimox	0.205761	4	1.36928	12.4397
Benznidazole	50	4	1.3865	11.1445
Benznidazole	5.55556	4	1.52795	0.506902
Benznidazole	0.205761	4	1.31921	16.2054
Posaconazole	50	4	1.40645	9.6443
Posaconazole	5.55556	4	1.37578	11.9513
Posaconazole	0.205761	4	1.5562	-1.61733
Nifurtimox	50	24	0.538182	76.181
Nifurtimox	5.55556	24	1.05034	37.0273
Nifurtimox	0.205761	24	4.91703	-258.573
Nifurtimox	50	24	0.405836	86.2986
Nifurtimox	5.55556	24	1.222	23.9045
Nifurtimox	0.205761	24	6.31349	-365.329
Benznidazole	50	24	0.694845	64.2044
Benznidazole	5.55556	24	2.88683	-103.368
Benznidazole	0.205761	24	5.78913	-325.243
Posaconazole	50	24	3.2284	-129.48
Posaconazole	5.55556	24	3.14963	-123.458
Posaconazole	0.205761	24	5.04202	-268.128
Nifurtimox	50	48	0.443069	81.0968
Nifurtimox	5.55556	48	0.369676	86.5492
Nifurtimox	0.205761	48	16.514	-1112.81
Nifurtimox	50	48	0.327068	89.7146
Nifurtimox	5.55556	48	1.02647	37.7558
Nifurtimox	0.205761	48	19.2275	-1314.41
Benznidazole	50	48	0.332756	89.2921
Benznidazole	5.55556	48	4.7728	-240.56
Benznidazole	0.205761	48	18.9923	-1296.93
Posaconazole	50	48	2.61972	-80.607
Posaconazole	5.55556	48	1.88788	-26.2384
Posaconazole	0.205761	48	3.53712	-148.761
Nifurtimox	50	72	0.366848	84.9815
Nifurtimox	5.55556	72	0.388889	83.3776
Nifurtimox	0.205761	72	27.7161	-1905.16
Nifurtimox	50	72	0.305228	89.4654
Nifurtimox	5.55556	72	0.767255	55.8447
Nifurtimox	0.205761	72	35.2715	-2454.95
Benznidazole	50	72	0.298413	89.9613
Benznidazole	5.55556	72	6.16988	-337.293
Benznidazole	0.205761	72	33.3286	-2313.57
Posaconazole	50	72	1.37908	11.3231
Posaconazole	5.55556	72	1.49511	2.8799
Posaconazole	0.205761	72	1.34968	13.4628
Nifurtimox	50	4	2.82553	2.87049
Nifurtimox	5.55556	4	2.9417	-1.57838
Nifurtimox	0.205761	4	2.78541	4.40706
Benznidazole	50	4	2.65	9.59257
Benznidazole	5.55556	4	2.56522	12.8394
Benznidazole	0.205761	4	2.93092	-1.16544
Posaconazole	50	4	2.87866	0.835879
Posaconazole	5.55556	4	2.58874	11.9384
Posaconazole	0.205761	4	2.71287	7.18488
Nifurtimox	50	24	1.06863	75.0942
Nifurtimox	5.55556	24	5.58387	-110.001
Nifurtimox	0.205761	24	6.10703	-131.447
Benznidazole	50	24	1.40129	61.457
Benznidazole	5.55556	24	3.41504	-21.0933
Benznidazole	0.205761	24	6.90625	-164.21
Posaconazole	50	24	5.46667	-105.196
Posaconazole	5.55556	24	6.38141	-142.695
Posaconazole	0.205761	24	7.34012	-181.995
Nifurtimox	50	48	1.17232	75.9889
Nifurtimox	5.55556	48	2.65944	10.5992
Nifurtimox	0.205761	48	22.5922	-865.858
Benznidazole	50	48	1.22222	73.7945
Benznidazole	5.55556	48	8.71401	-255.625
Benznidazole	0.205761	48	24.3762	-944.303
Posaconazole	50	48	3.15359	-11.1293
Posaconazole	5.55556	48	6.62899	-163.945
Posaconazole	0.205761	48	8.65217	-252.906
Nifurtimox	50	72	1.42814	73.1331
Nifurtimox	5.55556	72	2.8892	0.560471
Nifurtimox	0.205761	72	37.614	-1724.26
Benznidazole	50	72	1.44332	72.379
Benznidazole	5.55556	72	8.19213	-262.842
Benznidazole	0.205761	72	43.1775	-2000.61
Posaconazole	50	72	2.45395	22.1802
Posaconazole	5.55556	72	3.79268	-44.3164
Posaconazole	0.205761	72	3.93567	-51.4188
Benznidazole	50	4	2.04805	16.6045
Benznidazole	5.55556	4	2.26301	7.15771
Benznidazole	0.205761	4	2.22601	8.78373
Posaconazole	50	4	2.09598	14.4982
Posaconazole	5.55556	4	1.98235	19.4916
Posaconazole	0.205761	4	2.33956	3.79321
Nifurtimox	50	4	2.52815	-4.49459
Nifurtimox	5.55556	4	2.41071	0.666362
Nifurtimox	0.205761	4	2.47757	-2.27186
Benznidazole	50	24	1.18847	55.9073
Benznidazole	5.55556	24	4.08732	-75.0656
Benznidazole	0.205761	24	8.37415	-268.749
Posaconazole	50	24	5.25845	-127.979
Posaconazole	5.55556	24	6.19098	-170.111
Posaconazole	0.205761	24	6.84665	-199.735
Nifurtimox	50	24	0.550971	84.7101
Nifurtimox	5.55556	24	2.72235	-13.3948
Nifurtimox	0.205761	24	6.26752	-173.569
Benznidazole	50	48	0.877395	77.1126
Benznidazole	5.55556	48	9.56949	-355.744
Benznidazole	0.205761	48	19.8838	-869.386
Posaconazole	50	48	3.15094	-36.1075
Posaconazole	5.55556	48	4.21459	-89.076
Posaconazole	0.205761	48	7.9777	-276.474
Nifurtimox	50	48	0.517241	95.0479
Nifurtimox	5.55556	48	3.18629	-37.8676
Nifurtimox	0.205761	48	21.729	-961.273
Benznidazole	50	72	0.600887	85.3543
Benznidazole	5.55556	72	12.9318	-491.36
Benznidazole	0.205761	72	32.3831	-1401.09
Posaconazole	50	72	1.23204	55.8353
Posaconazole	5.55556	72	1.63291	37.0868
Posaconazole	0.205761	72	2.0186	19.048
Nifurtimox	50	72	0.675403	81.8692
Nifurtimox	5.55556	72	2.98429	-26.117
Nifurtimox	0.205761	72	33.5115	-1453.87
Nifurtimox	50	4	2.15411	13.4033
Nifurtimox	5.55556	4	2.55921	-4.09791
Nifurtimox	0.205761	4	2.49315	-1.24398
Benznidazole	50	4	2.50164	-1.61071
Benznidazole	5.55556	4	2.3617	4.43489
Benznidazole	0.205761	4	2.50323	-1.67925
Posaconazole	50	4	2.01208	19.5391
Posaconazole	5.55556	4	2.43082	1.44895
Posaconazole	0.205761	4	2.50482	-1.74826
Nifurtimox	50	24	0.558074	85.8739
Nifurtimox	5.55556	24	2.0604	18.1972
Nifurtimox	0.205761	24	6.6969	-190.667
Benznidazole	50	24	1.17234	58.2027
Benznidazole	5.55556	24	4.36659	-85.6917
Benznidazole	0.205761	24	7.48064	-225.973
Posaconazole	50	24	3.28938	-37.1654
Posaconazole	5.55556	24	4.7296	-102.044
Posaconazole	0.205761	24	6.96725	-202.846
Nifurtimox	50	48	0.460137	98.2968
Nifurtimox	5.55556	48	2.23217	11.3874
Nifurtimox	0.205761	48	20.0775	-863.837
Benznidazole	50	48	0.534636	94.643
Benznidazole	5.55556	48	7.25481	-234.947
Benznidazole	0.205761	48	20.3569	-877.539
Posaconazole	50	48	1.79365	32.8947
Posaconazole	5.55556	48	3.08	-30.1942
Posaconazole	0.205761	48	8.13926	-278.325
Nifurtimox	50	72	0.363636	97.6177
Nifurtimox	5.55556	72	1.97419	22.7772
Nifurtimox	0.205761	72	34.7292	-1499.31
Benznidazole	50	72	0.687636	82.5619
Benznidazole	5.55556	72	10.6438	-380.088
Benznidazole	0.205761	72	34.9667	-1510.34
Posaconazole	50	72	1.41253	48.8769
Posaconazole	5.55556	72	1.57068	41.5279
Posaconazole	0.205761	72	2.28607	8.28474

## Sheet: figure 3 B
ChEMBL_CMPD_NUMBER	target	to_cluster	shape	PCA Dim1	PCA Dim2
TCMDC-143084	CYP51	azol	TCMDC	0.817519	1.19911
TCMDC-143114	CYP51	azol	TCMDC	-0.063866	0.867772
TCMDC-143152	nitro	Nitro	TCMDC	-3.97909	-1.07221
TCMDC-143163	nitro	Nitro	TCMDC	-3.55788	-1.15643
TCMDC-143190	CYP51	azol	TCMDC	0.971689	0.735316
TCMDC-143203	CYP51	azol	TCMDC	1.0859	0.74299
TCMDC-143221	CYP51	azol	TCMDC	1.95837	0.877599
TCMDC-143253	CYP51	azol	TCMDC	2.15192	0.516652
TCMDC-143275	CYP51	azol	TCMDC	1.56851	0.843308
TCMDC-143300	CYP51	azol	TCMDC	1.99897	1.19509
TCMDC-143304	CYP51	azol	TCMDC	0.0498902	0.658654
TCMDC-143317	CYP51	azol	TCMDC	1.55847	0.662027
TCMDC-143324	CYP51	azol	TCMDC	2.13462	0.574687
TCMDC-143325	CYP51	azol	TCMDC	1.6643	0.65014
TCMDC-143336	CYP51	azol	TCMDC	1.98672	0.465333
TCMDC-143346	CYP51	azol	TCMDC	1.58614	1.10057
TCMDC-143389	CYP51	azol	TCMDC	0.190597	0.546175
Posaconazole	POS	azol	POS	-0.239446	0.311103
TCMDC-143405	CYP51	azol	TCMDC	1.94076	1.31758
TCMDC-143409	CYP51	azol	TCMDC	2.49864	0.23723
TCMDC-143411	CYP51	azol	TCMDC	-1.17515	0.347496
TCMDC-143421	CYP51	azol	TCMDC	2.19735	0.14224
TCMDC-143433	CYP51	azol	TCMDC	2.0288	0.997676
TCMDC-143434	CYP51	azol	TCMDC	-2.692	-0.0465027
TCMDC-143455	CYP51	azol	TCMDC	-0.896384	0.594615
TCMDC-143463	CYP51	azol	TCMDC	1.35896	0.907242
TCMDC-143476	CYP51	azol	TCMDC	0.903803	0.982089
TCMDC-143477	CYP51	azol	TCMDC	1.715	0.662365
TCMDC-143481	CYP51	azol	TCMDC	0.318965	0.442631
TCMDC-143498	CYP51	azol	TCMDC	-1.51035	0.132149
TCMDC-143500	CYP51	azol	TCMDC	-0.0817942	0.602294
TCMDC-143502	CYP51	azol	TCMDC	-0.222528	0.241707
TCMDC-143504	CYP51	azol	TCMDC	1.95914	0.651661
TCMDC-143535	CYP51	azol	TCMDC	1.13187	1.21726
TCMDC-143537	CYP51	azol	TCMDC	-1.11268	0.67068
TCMDC-143552	CYP51	azol	TCMDC	0.55126	-0.0261245
TCMDC-143562	CYP51	azol	TCMDC	0.817782	1.19592
TCMDC-143593	CYP51	azol	TCMDC	1.89473	1.144
Nifurtimox	NIF	Nitro	NIF	-3.61907	-1.42269
Benznidazole	BNZ	Nitro	BNZ	-2.61631	-1.72664
TCMDC-143631	CYP51	azol	TCMDC	1.81164	0.570688
TCMDC-143632	CYP51	azol	TCMDC	0.900694	0.50442

## Sheet: figure 3 C
ChEMBL_CMPD_NUMBER	target	to_cluster	shape	PCA Dim1	PCA Dim2
TCMDC-143071	new	other	TCMDC	-0.00561859	0.475955
TCMDC-143083	Formycin B	other	TCMDC	-2.67995	-0.456903
TCMDC-143084	CYP51	azol	TCMDC	0.817519	1.19911
TCMDC-143085	new	other	TCMDC	-0.598453	0.529363
TCMDC-143087	cyt b	other	TCMDC	-1.09757	0.718407
TCMDC-143097	new	other	TCMDC	1.19138	0.978244
TCMDC-143108	new	other	TCMDC	-3.58444	-1.43999
TCMDC-143109	new	other	TCMDC	-3.02396	-1.07444
TCMDC-143114	CYP51	azol	TCMDC	-0.063866	0.867772
TCMDC-143127	new	other	TCMDC	-0.607199	0.378011
TCMDC-143130	new	other	TCMDC	-2.17995	-0.0954269
TCMDC-143137	Proteasome	other	TCMDC	-2.67416	-1.43287
TCMDC-143148	new	other	TCMDC	-0.344381	0.533466
TCMDC-143152	nitro	Nitro	TCMDC	-3.97909	-1.07221
TCMDC-143163	nitro	Nitro	TCMDC	-3.55788	-1.15643
TCMDC-143185	new	other	TCMDC	-3.04303	-0.943973
TCMDC-143190	CYP51	azol	TCMDC	0.971689	0.735316
TCMDC-143197	new	other	TCMDC	0.384771	1.32064
TCMDC-143200	new	other	TCMDC	-1.13643	0.37243
TCMDC-143203	CYP51	azol	TCMDC	1.0859	0.74299
TCMDC-143207	new	other	TCMDC	-1.46825	0.456391
TCMDC-143221	CYP51	azol	TCMDC	1.95837	0.877599
TCMDC-143224	new	other	TCMDC	0.928193	0.0773661
TCMDC-143244	new	other	TCMDC	0.19916	0.236049
TCMDC-143248	new	other	TCMDC	0.994992	0.982624
TCMDC-143253	CYP51	azol	TCMDC	2.15192	0.516652
TCMDC-143256	new	other	TCMDC	-0.428778	0.39812
TCMDC-143262	new	other	TCMDC	2.27588	-1.74988
TCMDC-143273	new	other	TCMDC	-0.0616598	0.676984
TCMDC-143275	CYP51	azol	TCMDC	1.56851	0.843308
TCMDC-143279	new	other	TCMDC	0.943593	-1.75162
TCMDC-143286	new	other	TCMDC	-3.72577	-1.42252
TCMDC-143298	DHFR	other	TCMDC	-2.46759	-0.262793
TCMDC-143300	CYP51	azol	TCMDC	1.99897	1.19509
TCMDC-143301	new	other	TCMDC	0.137946	1.37373
TCMDC-143302	new	other	TCMDC	0.315556	1.24235
TCMDC-143304	CYP51	azol	TCMDC	0.0498902	0.658654
TCMDC-143310	new	other	TCMDC	-3.00923	-0.430656
TCMDC-143315	new	other	TCMDC	-3.71561	-1.40164
TCMDC-143317	CYP51	azol	TCMDC	1.55847	0.662027
TCMDC-143319	new	other	TCMDC	1.25015	0.969796
TCMDC-143324	CYP51	azol	TCMDC	2.13462	0.574687
TCMDC-143325	CYP51	azol	TCMDC	1.6643	0.65014
TCMDC-143328	new	other	TCMDC	1.00227	0.250308
TCMDC-143331	new	other	TCMDC	-3.22012	-1.45369
TCMDC-143336	CYP51	azol	TCMDC	1.98672	0.465333
TCMDC-143346	CYP51	azol	TCMDC	1.58614	1.10057
TCMDC-143362	new	other	TCMDC	-1.86213	0.035027
TCMDC-143371	new	other	TCMDC	0.501416	0.811297
TCMDC-143376	new	other	TCMDC	1.86248	1.01438
TCMDC-143379	new	other	TCMDC	0.852592	1.16597
TCMDC-143381	new	other	TCMDC	1.96135	0.874083
TCMDC-143384	new	other	TCMDC	0.974282	0.969384
TCMDC-143385	new	other	TCMDC	0.71406	-0.124654
TCMDC-143387	new	other	TCMDC	0.804697	1.14897
TCMDC-143389	CYP51	azol	TCMDC	0.190597	0.546175
Posaconazole	POS	azol	POS	-0.239446	0.311103
TCMDC-143405	CYP51	azol	TCMDC	1.94076	1.31758
TCMDC-143409	CYP51	azol	TCMDC	2.49864	0.23723
TCMDC-143410	new	other	TCMDC	-0.0180915	0.595961
TCMDC-143411	CYP51	azol	TCMDC	-1.17515	0.347496
TCMDC-143414	new	other	TCMDC	0.696416	1.17029
TCMDC-143421	CYP51	azol	TCMDC	2.19735	0.14224
TCMDC-143432	new	other	TCMDC	-1.01004	0.27536
TCMDC-143433	CYP51	azol	TCMDC	2.0288	0.997676
TCMDC-143434	CYP51	azol	TCMDC	-2.692	-0.0465027
TCMDC-143439	new	other	TCMDC	-2.80775	-1.03548
TCMDC-143455	CYP51	azol	TCMDC	-0.896384	0.594615
TCMDC-143463	CYP51	azol	TCMDC	1.35896	0.907242
TCMDC-143476	CYP51	azol	TCMDC	0.903803	0.982089
TCMDC-143477	CYP51	azol	TCMDC	1.715	0.662365
TCMDC-143481	CYP51	azol	TCMDC	0.318965	0.442631
TCMDC-143484	new	other	TCMDC	0.795723	1.15569
TCMDC-143490	new	other	TCMDC	-2.21365	-0.68177
TCMDC-143494	new	other	TCMDC	-2.20869	-0.838852
TCMDC-143497	new	other	TCMDC	-2.30908	-0.202958
TCMDC-143498	CYP51	azol	TCMDC	-1.51035	0.132149
TCMDC-143500	CYP51	azol	TCMDC	-0.0817942	0.602294
TCMDC-143502	CYP51	azol	TCMDC	-0.222528	0.241707
TCMDC-143504	CYP51	azol	TCMDC	1.95914	0.651661
TCMDC-143511	new	other	TCMDC	-0.595979	0.445671
TCMDC-143526	new	other	TCMDC	1.28867	0.936684
TCMDC-123621	new	other	TCMDC	-1.61107	0.440805
TCMDC-143535	CYP51	azol	TCMDC	1.13187	1.21726
TCMDC-143537	CYP51	azol	TCMDC	-1.11268	0.67068
TCMDC-143548	new	other	TCMDC	0.784136	1.1545
TCMDC-143549	new	other	TCMDC	-1.01803	0.0892025
TCMDC-143550	new	other	TCMDC	-0.690059	0.541778
TCMDC-143552	CYP51	azol	TCMDC	0.55126	-0.0261245
TCMDC-143562	CYP51	azol	TCMDC	0.817782	1.19592
TCMDC-143569	new	other	TCMDC	-1.95833	0.18173
TCMDC-143588	new	other	TCMDC	0.89554	0.404128
TCMDC-143593	CYP51	azol	TCMDC	1.89473	1.144
Nifurtimox	NIF	Nitro	NIF	-3.61907	-1.42269
TCMDC-143602	new	other	TCMDC	1.87484	0.794118
Benznidazole	BNZ	Nitro	BNZ	-2.61631	-1.72664
TCMDC-143604	new	other	TCMDC	-0.631337	0.592165
TCMDC-143606	DHFR	other	TCMDC	-2.61775	-0.852783
TCMDC-143610	new	other	TCMDC	-2.97306	-0.815869
TCMDC-143622	new	other	TCMDC	-1.87011	0.0395344
TCMDC-143631	CYP51	azol	TCMDC	1.81164	0.570688
TCMDC-143632	CYP51	azol	TCMDC	0.900694	0.50442
TCMDC-139489	MetRS	other	TCMDC	-2.23287	0.0548737
TCMDC-140766	MetRS	other	TCMDC	-2.8495	-0.485414

## Sheet: figure 4 A
ChEMBL_CMPD_NUMBER	Time	AM/CELL NORM	TARGET	K-means Clustering
TCMDC-143298	4	12.1557	DHFR	2
TCMDC-143606	4	30.5298	DHFR	2
TCMDC-143604	4	9.14621	UNK	3
TCMDC-143083	4	22.2526	Formycin B	2
TCMDC-143463	4	20.0861	CYP51	1
TCMDC-143298	24	34.3534	DHFR	2
TCMDC-143606	24	50.9144	DHFR	2
TCMDC-143604	24	-84.052	UNK	3
TCMDC-143083	24	28.621	Formycin B	2
TCMDC-143463	24	-5.74324	CYP51	1
TCMDC-143298	48	59.1852	DHFR	2
TCMDC-143606	48	56.204	DHFR	2
TCMDC-143604	48	29.3818	UNK	3
TCMDC-143083	48	68.9466	Formycin B	2
TCMDC-143463	48	-19.2942	CYP51	1
TCMDC-143298	72	72.1771	DHFR	2
TCMDC-143606	72	55.305	DHFR	2
TCMDC-143604	72	78.3167	UNK	3
TCMDC-143083	72	69.7149	Formycin B	2
TCMDC-143463	72	13.2045	CYP51	1
TCMDC-143610	4	4.09267	UNK	2
TCMDC-143127	4	3.23751	UNK	3
TCMDC-143476	4	-9.73146	CYP51	1
TCMDC-143610	24	33.8882	UNK	2
TCMDC-143127	24	-70.995	UNK	3
TCMDC-143476	24	-26.5514	CYP51	1
TCMDC-143610	48	64.2982	UNK	2
TCMDC-143127	48	17.9659	UNK	3
TCMDC-143476	48	-22.3232	CYP51	1
TCMDC-143610	72	71.534	UNK	2
TCMDC-143127	72	59.5367	UNK	3
TCMDC-143476	72	-41.9873	CYP51	1
TCMDC-143379	4	-6.85873	UNK	1
TCMDC-143379	24	-37.6965	UNK	1
TCMDC-143379	48	-3.3846	UNK	1
TCMDC-143379	72	36.7081	UNK	1
TCMDC-143325	4	13.1334	CYP51	1
TCMDC-143631	4	-16.1027	CYP51	1
TCMDC-143302	4	-2.28394	UNK	1
TCMDC-143324	4	-16.6269	CYP51	1
TCMDC-143477	4	-6.32282	CYP51	1
TCMDC-143562	4	-8.107	CYP51	1
TCMDC-143502	4	12.5806	CYP51	1
TCMDC-143114	4	4.62127	CYP51	2
TCMDC-143421	4	-0.392364	CYP51	5
TCMDC-143336	4	3.06239	CYP51	5
TCMDC-143409	4	24.5196	CYP51	6
TCMDC-143152	4	5.19729	nitro	2
TCMDC-143632	4	10.5519	CYP51	1
TCMDC-143275	4	7.30812	CYP51	1
TCMDC-143504	4	2.57677	CYP51	4
TCMDC-143325	24	-25.9716	CYP51	1
TCMDC-143631	24	-43.2523	CYP51	1
TCMDC-143302	24	1.03638	UNK	1
TCMDC-143324	24	-26.8888	CYP51	1
TCMDC-143477	24	-46.0078	CYP51	1
TCMDC-143562	24	-35.3498	CYP51	1
TCMDC-143502	24	-3.51812	CYP51	1
TCMDC-143114	24	-4.94909	CYP51	2
TCMDC-143421	24	-98.2079	CYP51	5
TCMDC-143336	24	-93.0977	CYP51	5
TCMDC-143409	24	-46.4941	CYP51	6
TCMDC-143152	24	56.9761	nitro	2
TCMDC-143632	24	-53.2211	CYP51	1
TCMDC-143275	24	-56.5644	CYP51	1
TCMDC-143504	24	-143.385	CYP51	4
TCMDC-143325	48	-135.889	CYP51	1
TCMDC-143631	48	-202.655	CYP51	1
TCMDC-143302	48	27.0388	UNK	1
TCMDC-143324	48	-112.607	CYP51	1
TCMDC-143477	48	-102.792	CYP51	1
TCMDC-143562	48	30.5632	CYP51	1
TCMDC-143502	48	-12.3342	CYP51	1
TCMDC-143114	48	48.1247	CYP51	2
TCMDC-143421	48	-300.018	CYP51	5
TCMDC-143336	48	-442.656	CYP51	5
TCMDC-143409	48	-266.503	CYP51	6
TCMDC-143152	48	166.798	nitro	2
TCMDC-143632	48	-4.21315	CYP51	1
TCMDC-143275	48	-75.3113	CYP51	1
TCMDC-143504	48	-163.001	CYP51	4
TCMDC-143325	72	23.6762	CYP51	1
TCMDC-143631	72	18.409	CYP51	1
TCMDC-143302	72	-4.30877	UNK	1
TCMDC-143324	72	-155.468	CYP51	1
TCMDC-143477	72	-72.3369	CYP51	1
TCMDC-143562	72	-2.21678	CYP51	1
TCMDC-143502	72	16.2947	CYP51	1
TCMDC-143114	72	74.0117	CYP51	2
TCMDC-143421	72	-16.9527	CYP51	5
TCMDC-143336	72	-139.753	CYP51	5
TCMDC-143409	72	-474.938	CYP51	6
TCMDC-143152	72	160.217	nitro	2
TCMDC-143632	72	38.8877	CYP51	1
TCMDC-143275	72	-31.1405	CYP51	1
TCMDC-143504	72	-44.3312	CYP51	4
TCMDC-143224	4	-3.95227	UNK	1
TCMDC-143602	4	3.93419	UNK	1
TCMDC-143481	4	-1.4032	CYP51	1
TCMDC-143224	24	-61.4068	UNK	1
TCMDC-143602	24	-12.5205	UNK	1
TCMDC-143481	24	-18.0648	CYP51	1
TCMDC-143224	48	-205.24	UNK	1
TCMDC-143602	48	-29.081	UNK	1
TCMDC-143481	48	-41.8218	CYP51	1
TCMDC-143224	72	-9.58895	UNK	1
TCMDC-143602	72	-95.1907	UNK	1
TCMDC-143481	72	1.75275	CYP51	1
TCMDC-143414	4	-8.88488	UNK	2
TCMDC-143319	4	-4.51965	UNK	3
TCMDC-143207	4	-2.08908	UNK	2
TCMDC-143197	4	-18.4264	UNK	1
TCMDC-143414	24	-7.51012	UNK	2
TCMDC-143319	24	-105.903	UNK	3
TCMDC-143207	24	9.37653	UNK	2
TCMDC-143197	24	-16.5303	UNK	1
TCMDC-143414	48	27.1663	UNK	2
TCMDC-143319	48	-82.6884	UNK	3
TCMDC-143207	48	6.87485	UNK	2
TCMDC-143197	48	-6.56703	UNK	1
TCMDC-143414	72	39.4258	UNK	2
TCMDC-143319	72	-13.3312	UNK	3
TCMDC-143207	72	36.4934	UNK	2
TCMDC-143197	72	29.0194	UNK	1
TCMDC-143291	4	9.83423	UNK	1
TCMDC-143200	4	-14.9286	UNK	1
TCMDC-143310	4	-57.2428	UNK	2
TCMDC-143273	4	-1.28602	UNK	1
TCMDC-143286	4	27.4861	UNK	2
TCMDC-143371	4	10.0376	UNK	2
TCMDC-143135	4	-141.214	UNK	1
TCMDC-143087	4	2.25679	cyt b	2
TCMDC-143410	4	25.2958	UNK	1
TCMDC-143109	4	2.32086	UNK	2
TCMDC-143148	4	4.78585	UNK	3
TCMDC-143497	4	17.4263	UNK	2
TCMDC-143511	4	-0.0541534	UNK	2
TCMDC-143432	4	-8.44635	UNK	2
TCMDC-143569	4	3.65408	UNK	2
TCMDC-143622	4	6.26352	UNK	2
TCMDC-143291	24	-41.6178	UNK	1
TCMDC-143200	24	2.19192	UNK	1
TCMDC-143310	24	64.6908	UNK	2
TCMDC-143273	24	-40.8598	UNK	1
TCMDC-143286	24	59.883	UNK	2
TCMDC-143371	24	-56.4995	UNK	2
TCMDC-143135	24	-21.5946	UNK	1
TCMDC-143087	24	40.319	cyt b	2
TCMDC-143410	24	6.56214	UNK	1
TCMDC-143109	24	36.6087	UNK	2
TCMDC-143148	24	-133.046	UNK	3
TCMDC-143497	24	31.5106	UNK	2
TCMDC-143511	24	-40.3218	UNK	2
TCMDC-143432	24	-20.4309	UNK	2
TCMDC-143569	24	29.0073	UNK	2
TCMDC-143622	24	11.982	UNK	2
TCMDC-143291	48	-122.335	UNK	1
TCMDC-143200	48	-23.2452	UNK	1
TCMDC-143310	48	80.1309	UNK	2
TCMDC-143273	48	1.20813	UNK	1
TCMDC-143286	48	81.1358	UNK	2
TCMDC-143371	48	45.4375	UNK	2
TCMDC-143135	48	-76.5792	UNK	1
TCMDC-143087	48	64.8982	cyt b	2
TCMDC-143410	48	-1.83655	UNK	1
TCMDC-143109	48	78.0835	UNK	2
TCMDC-143148	48	-35.529	UNK	3
TCMDC-143497	48	51.2813	UNK	2
TCMDC-143511	48	2.79131	UNK	2
TCMDC-143432	48	59.253	UNK	2
TCMDC-143569	48	56.9283	UNK	2
TCMDC-143622	48	63.0909	UNK	2
TCMDC-143291	72	-107.466	UNK	1
TCMDC-143200	72	15.376	UNK	1
TCMDC-143310	72	94.1302	UNK	2
TCMDC-143273	72	53.2799	UNK	1
TCMDC-143286	72	89.3246	UNK	2
TCMDC-143371	72	85.4584	UNK	2
TCMDC-143135	72	-95.9437	UNK	1
TCMDC-143087	72	80.3688	cyt b	2
TCMDC-143410	72	13.104	UNK	1
TCMDC-143109	72	76.3621	UNK	2
TCMDC-143148	72	70.8755	UNK	3
TCMDC-143497	72	64.108	UNK	2
TCMDC-143511	72	87.9479	UNK	2
TCMDC-143432	72	56.8532	UNK	2
TCMDC-143569	72	75.816	UNK	2
TCMDC-143622	72	55.0876	UNK	2
TCMDC-143304	4	-4.67791	CYP51	3
TCMDC-143317	4	-0.343141	CYP51	4
TCMDC-143253	4	-14.0913	CYP51	5
TCMDC-143203	4	2.59741	CYP51	3
TCMDC-143137	4	-5.51834	Proteasome	2
TCMDC-143411	4	6.74475	CYP51	2
TCMDC-143434	4	2.57561	CYP51	2
TCMDC-143190	4	10.7478	CYP51	3
TCMDC-143304	24	-97.6451	CYP51	3
TCMDC-143317	24	-195.022	CYP51	4
TCMDC-143253	24	-106.211	CYP51	5
TCMDC-143203	24	-179.486	CYP51	3
TCMDC-143137	24	19.5521	Proteasome	2
TCMDC-143411	24	-24.7459	CYP51	2
TCMDC-143434	24	51.5158	CYP51	2
TCMDC-143190	24	-116.413	CYP51	3
TCMDC-143304	48	-43.6144	CYP51	3
TCMDC-143317	48	-169.506	CYP51	4
TCMDC-143253	48	-401.6	CYP51	5
TCMDC-143203	48	-77.3027	CYP51	3
TCMDC-143137	48	76.8526	Proteasome	2
TCMDC-143411	48	74.9666	CYP51	2
TCMDC-143434	48	102.276	CYP51	2
TCMDC-143190	48	-106.707	CYP51	3
TCMDC-143304	72	60.7007	CYP51	3
TCMDC-143317	72	59.3586	CYP51	4
TCMDC-143253	72	-120.948	CYP51	5
TCMDC-143203	72	80.8727	CYP51	3
TCMDC-143137	72	68.9196	Proteasome	2
TCMDC-143411	72	99.2836	CYP51	2
TCMDC-143434	72	117.751	CYP51	2
TCMDC-143190	72	59.1013	CYP51	3
TCMDC-143552	4	7.36967	CYP51	5
TCMDC-143490	4	13.7757	UNK	2
TCMDC-143328	4	25.0577	UNK	1
TCMDC-143130	4	21.8567	UNK	2
TCMDC-143311	4	-4.22405	UNK	2
TCMDC-143262	4	16.6129	UNK	1
TCMDC-143494	4	7.64838	UNK	2
TCMDC-143163	4	10.6053	nitro	2
TCMDC-143256	4	3.22122	UNK	2
TCMDC-143315	4	13.5421	UNK	2
TCMDC-143588	4	16.6619	UNK	1
TCMDC-143500	4	8.79211	CYP51	3
TCMDC-143439	4	3.62231	UNK	2
TCMDC-143552	24	-202.586	CYP51	5
TCMDC-143490	24	37.5404	UNK	2
TCMDC-143328	24	-15.4729	UNK	1
TCMDC-143130	24	26.5695	UNK	2
TCMDC-143311	24	20.357	UNK	2
TCMDC-143262	24	-33.6637	UNK	1
TCMDC-143494	24	27.7451	UNK	2
TCMDC-143163	24	69.9764	nitro	2
TCMDC-143256	24	-34.0663	UNK	2
TCMDC-143315	24	53.1743	UNK	2
TCMDC-143588	24	4.14325	UNK	1
TCMDC-143500	24	-103.212	CYP51	3
TCMDC-143439	24	43.352	UNK	2
TCMDC-143552	48	-606.539	CYP51	5
TCMDC-143490	48	50.8304	UNK	2
TCMDC-143328	48	-7.53941	UNK	1
TCMDC-143130	48	65.3197	UNK	2
TCMDC-143311	48	59.0796	UNK	2
TCMDC-143262	48	-143.465	UNK	1
TCMDC-143494	48	71.1038	UNK	2
TCMDC-143163	48	96.1683	nitro	2
TCMDC-143256	48	12.7734	UNK	2
TCMDC-143315	48	83.3988	UNK	2
TCMDC-143588	48	11.8076	UNK	1
TCMDC-143500	48	-13.304	CYP51	3
TCMDC-143439	48	76.8723	UNK	2
TCMDC-143552	72	-482.613	CYP51	5
TCMDC-143490	72	51.8782	UNK	2
TCMDC-143328	72	-52.7101	UNK	1
TCMDC-143130	72	85.0018	UNK	2
TCMDC-143311	72	83.5796	UNK	2
TCMDC-143262	72	-114.282	UNK	1
TCMDC-143494	72	67.5793	UNK	2
TCMDC-143163	72	85.8906	nitro	2
TCMDC-143256	72	63.1728	UNK	2
TCMDC-143315	72	54.3555	UNK	2
TCMDC-143588	72	-47.3133	UNK	1
TCMDC-143500	72	50.5477	CYP51	3
TCMDC-143439	72	68.3635	UNK	2
TCMDC-143071	4	-6.59237	UNK	3
TCMDC-143071	24	-184.227	UNK	3
TCMDC-143071	48	-40.5762	UNK	3
TCMDC-143071	72	57.0597	UNK	3
TCMDC-143331	4	14.9494	UNK	2
TCMDC-143331	24	52.9561	UNK	2
TCMDC-143331	48	75.3164	UNK	2
TCMDC-143331	72	72.8804	UNK	2
TCMDC-143535	4	3.54365	CYP51	3
TCMDC-143405	4	-4.39407	CYP51	4
TCMDC-143301	4	0.998119	UNK	2
TCMDC-143384	4	-15.3138	UNK	1
TCMDC-143617	4	-16.0226	UNK	6
TCMDC-143537	4	1.75116	CYP51	2
TCMDC-143248	4	-6.93222	UNK	4
TCMDC-143548	4	27.6101	UNK	1
TCMDC-143097	4	-12.0353	UNK	3
TCMDC-143084	4	-8.52076	CYP51	2
TCMDC-143346	4	-7.27581	CYP51	3
TCMDC-143593	4	-1.51362	CYP51	4
TCMDC-143526	4	4.07975	UNK	3
TCMDC-143549	4	-7.71449	UNK	2
TCMDC-143300	4	-9.81568	CYP51	4
TCMDC-143389	4	-7.01401	CYP51	3
TCMDC-143535	24	-92.8433	CYP51	3
TCMDC-143405	24	-289.196	CYP51	4
TCMDC-143301	24	26.9481	UNK	2
TCMDC-143384	24	-27.6403	UNK	1
TCMDC-143617	24	-225.539	UNK	6
TCMDC-143537	24	33.1689	CYP51	2
TCMDC-143248	24	-311.598	UNK	4
TCMDC-143548	24	-54.8458	UNK	1
TCMDC-143097	24	-95.8223	UNK	3
TCMDC-143084	24	-28.7145	CYP51	2
TCMDC-143346	24	-174.15	CYP51	3
TCMDC-143593	24	-270.363	CYP51	4
TCMDC-143526	24	-107.476	UNK	3
TCMDC-143549	24	31.0393	UNK	2
TCMDC-143300	24	-279.048	CYP51	4
TCMDC-143389	24	-205.37	CYP51	3
TCMDC-143535	48	-15.4132	CYP51	3
TCMDC-143405	48	-32.4517	CYP51	4
TCMDC-143301	48	43.1407	UNK	2
TCMDC-143384	48	-15.9254	UNK	1
TCMDC-143617	48	-1143.86	UNK	6
TCMDC-143537	48	30.0543	CYP51	2
TCMDC-143248	48	-64.9455	UNK	4
TCMDC-143548	48	-14.5763	UNK	1
TCMDC-143097	48	-56.5005	UNK	3
TCMDC-143084	48	25.1182	CYP51	2
TCMDC-143346	48	-60.952	CYP51	3
TCMDC-143593	48	-91.7284	CYP51	4
TCMDC-143526	48	-30.6533	UNK	3
TCMDC-143549	48	40.4277	UNK	2
TCMDC-143300	48	-94.5412	CYP51	4
TCMDC-143389	48	-40.6003	CYP51	3
TCMDC-143535	72	37.7082	CYP51	3
TCMDC-143405	72	-0.17062	CYP51	4
TCMDC-143301	72	49.4796	UNK	2
TCMDC-143384	72	-18.8553	UNK	1
TCMDC-143617	72	-2417.88	UNK	6
TCMDC-143537	72	50.1418	CYP51	2
TCMDC-143248	72	9.4251	UNK	4
TCMDC-143548	72	13.9259	UNK	1
TCMDC-143097	72	8.07886	UNK	3
TCMDC-143084	72	44.4783	CYP51	2
TCMDC-143346	72	6.4629	CYP51	3
TCMDC-143593	72	-0.0488806	CYP51	4
TCMDC-143526	72	30.9234	UNK	3
TCMDC-143549	72	76.5332	UNK	2
TCMDC-143300	72	9.94963	CYP51	4
TCMDC-143389	72	17.0901	CYP51	3
TCMDC-143221	4	21.0268	CYP51	4
TCMDC-143550	4	-2.74491	UNK	2
TCMDC-143381	4	8.61265	UNK	4
TCMDC-143433	4	7.08994	CYP51	4
TCMDC-143385	4	-2.30863	UNK	3
TCMDC-143085	4	-2.75541	UNK	2
TCMDC-143221	24	-310.615	CYP51	4
TCMDC-143550	24	-35.0895	UNK	2
TCMDC-143381	24	-274.305	UNK	4
TCMDC-143433	24	-279.989	CYP51	4
TCMDC-143385	24	-204.359	UNK	3
TCMDC-143085	24	-52.4333	UNK	2
TCMDC-143221	48	-207.349	CYP51	4
TCMDC-143550	48	33.2327	UNK	2
TCMDC-143381	48	-155.332	UNK	4
TCMDC-143433	48	-140.579	CYP51	4
TCMDC-143385	48	18.8519	UNK	3
TCMDC-143085	48	10.0788	UNK	2
TCMDC-143221	72	0.470963	CYP51	4
TCMDC-143550	72	54.4775	UNK	2
TCMDC-143381	72	34.067	UNK	4
TCMDC-143433	72	25.9601	CYP51	4
TCMDC-143385	72	47.2855	UNK	3
TCMDC-143085	72	59.3639	UNK	2
TCMDC-143279	4	0.209116	UNK	6
TCMDC-143279	24	-159.496	UNK	6
TCMDC-143279	48	-347.093	UNK	6
TCMDC-143279	72	-621.538	UNK	6
TCMDC-143244	4	16.0918	UNK	1
TCMDC-143244	24	-52.1365	UNK	1
TCMDC-143244	48	10.0549	UNK	1
TCMDC-143244	72	24.5494	UNK	1
TCMDC-143498	4	21.9505	CYP51	2
TCMDC-143498	24	50.5271	CYP51	2
TCMDC-143498	48	69.4926	CYP51	2
TCMDC-143498	72	61.0854	CYP51	2
Benznidazole	4	14.6109	BNZ	2
Benznidazole	24	40.5448	BNZ	2
Benznidazole	48	53.9104	BNZ	2
Benznidazole	72	66.8038	BNZ	2
TCMDC-143484	4	3.76151	UNK	1
TCMDC-143484	24	-13.8764	UNK	1
TCMDC-143484	48	26.7534	UNK	1
TCMDC-143484	72	-7.98296	UNK	1
TCMDC-140766	4	7.64254	MetRS	2
Posaconazole	4	5.08969	POS	1
TCMDC-123621	4	-5.70103	UNK	2
TCMDC-140766	24	58.2122	MetRS	2
Posaconazole	24	-32.2625	POS	1
TCMDC-123621	24	30.3317	UNK	2
TCMDC-140766	48	67.454	MetRS	2
Posaconazole	48	-0.614038	POS	1
TCMDC-123621	48	33.2183	UNK	2
TCMDC-140766	72	69.5653	MetRS	2
Posaconazole	72	48.3608	POS	1
TCMDC-123621	72	64.4668	UNK	2
TCMDC-143160	4	1.33164	UNK	6
TCMDC-143160	24	-214.627	UNK	6
TCMDC-143160	48	-667.694	UNK	6
TCMDC-143160	72	-988.393	UNK	6
Nifurtimox	4	-6.17503	NIF	2
Nifurtimox	24	78.541	NIF	2
Nifurtimox	48	98.3875	NIF	2
Nifurtimox	72	101.766	NIF	2
TCMDC-143362	4	-3.29763	UNK	2
TCMDC-139489	4	5.19103	MetRS	2
TCMDC-143362	24	28.3063	UNK	2
TCMDC-139489	24	37.6706	MetRS	2
TCMDC-143362	48	60.2253	UNK	2
TCMDC-139489	48	64.7005	MetRS	2
TCMDC-143362	72	68.1396	UNK	2
TCMDC-139489	72	58.8587	MetRS	2
TCMDC-143623	4	-0.730669	UNK	2
TCMDC-143623	24	-44.6697	UNK	2
TCMDC-143623	48	60.0074	UNK	2
TCMDC-143623	72	92.6225	UNK	2
TCMDC-143108	4	3.95702	UNK	2
TCMDC-143108	24	27.4841	UNK	2
TCMDC-143108	48	38.7704	UNK	2
TCMDC-143108	72	44.9716	UNK	2
TCMDC-143194	4	17.4808	UNK	2
TCMDC-143194	24	13.7763	UNK	2
TCMDC-143194	48	30.9676	UNK	2
TCMDC-143194	72	53.1796	UNK	2
TCMDC-143455	4	30.3216	CYP51	2
TCMDC-143387	4	2.20731	UNK	1
TCMDC-143455	24	25.577	CYP51	2
TCMDC-143387	24	-7.95166	UNK	1
TCMDC-143455	48	44.8387	CYP51	2
TCMDC-143387	48	-3.46215	UNK	1
TCMDC-143455	72	61.893	CYP51	2
TCMDC-143387	72	23.2073	UNK	1
TCMDC-143376	4	-2.92572	UNK	4
TCMDC-143376	24	-229.157	UNK	4
TCMDC-143376	48	-76.0857	UNK	4
TCMDC-143376	72	-16.3246	UNK	4
TCMDC-143185	4	-11.6177	UNK	2
TCMDC-143185	24	35.9083	UNK	2
TCMDC-143185	48	66.1558	UNK	2
TCMDC-143185	72	81.0849	UNK	2
TCMDC-143314	4	-0.352986	UNK	6
TCMDC-143314	24	-235.508	UNK	6
TCMDC-143314	48	-898.709	UNK	6
TCMDC-143314	72	-1946.1	UNK	6
TCMDC-143313	4	-12.1404	UNK	6
TCMDC-143313	24	-266.8	UNK	6
TCMDC-143313	48	-1156.6	UNK	6
TCMDC-143313	72	-1899.09	UNK	6

## Sheet: figure 4 B
ChEMBL_CMPD_NUMBER	PCA Dim1 (2)	PCA Dim2 (2)	Target (2)
TCMDC-143163	-3.55199	-1.15534	nitro
TCMDC-143152	-3.97366	-1.07216	nitro
TCMDC-143593	1.89401	1.14654	CYP51
TCMDC-143336	1.98677	0.464198	CYP51
TCMDC-143421	2.19618	0.137687	CYP51
TCMDC-143433	2.02798	0.999885	CYP51
TCMDC-143535	1.13167	1.21662	CYP51
TCMDC-143221	1.95696	0.877993	CYP51
TCMDC-143084	0.817454	1.19682	CYP51
TCMDC-143537	-1.10817	0.667621	CYP51
TCMDC-143455	-0.891218	0.591878	CYP51
TCMDC-143114	-0.0631047	0.86431	CYP51
TCMDC-143190	0.973497	0.736377	CYP51
TCMDC-143203	1.08737	0.744269	CYP51
TCMDC-143253	2.15096	0.514285	CYP51
TCMDC-143275	1.56818	0.840938	CYP51
TCMDC-143300	1.99816	1.1986	CYP51
TCMDC-143304	0.0540167	0.657402	CYP51
TCMDC-143317	1.55773	0.661934	CYP51
TCMDC-143324	2.13408	0.57206	CYP51
TCMDC-143325	1.66375	0.646574	CYP51
TCMDC-143346	1.58581	1.10191	CYP51
TCMDC-143389	0.194837	0.548116	CYP51
TCMDC-143405	1.93986	1.3214	CYP51
TCMDC-143409	2.49748	0.233036	CYP51
TCMDC-143411	-1.17098	0.346796	CYP51
TCMDC-143463	1.35893	0.904811	CYP51
TCMDC-143477	1.71471	0.660131	CYP51
TCMDC-143481	0.322782	0.439534	CYP51
TCMDC-143500	-0.0781272	0.601992	CYP51
TCMDC-143502	-0.218673	0.236976	CYP51
TCMDC-143504	1.9585	0.650039	CYP51
TCMDC-143631	1.81103	0.567364	CYP51
TCMDC-143632	0.898704	0.495614	CYP51
TCMDC-143498	-1.50597	0.129046	CYP51
TCMDC-143552	0.55187	-0.0357503	CYP51
TCMDC-143434	-2.68571	-0.0467124	CYP51
TCMDC-143562	0.818161	1.19465	CYP51
TCMDC-143476	0.904315	0.980525	CYP51
TCMDC-143606	-2.61412	-0.85274	DHFR
TCMDC-143298	-2.46179	-0.264083	DHFR
TCMDC-143087	-1.09385	0.716436	cyt b
TCMDC-139489	-2.22632	0.0539207	MetRS
TCMDC-140766	-2.84268	-0.485905	MetRS
TCMDC-143137	-2.67226	-1.43939	Proteasome
TCMDC-143083	-2.67413	-0.458215	Formycin B
Posaconazole	-0.237012	0.311633	POS
Nifurtimox	-3.61422	-1.42411	NIF
Benznidazole	-2.86869	-1.52111	BNZ
TCMDC-143588	0.89399	0.395883	UNK
TCMDC-143490	-2.21211	-0.681747	UNK
TCMDC-143200	-1.13126	0.368504	UNK
TCMDC-143494	-2.20802	-0.841079	UNK
TCMDC-143549	-1.01569	0.0798522	UNK
TCMDC-143302	0.316214	1.24024	CYP51
TCMDC-143387	0.805078	1.14708	UNK
TCMDC-143602	1.87418	0.791115	CYP51
TCMDC-143109	-3.01932	-1.0765	UNK
TCMDC-143301	0.138658	1.37116	UNK
TCMDC-143410	-0.0155835	0.592002	UNK
TCMDC-143484	0.796232	1.15435	UNK
TCMDC-143256	-0.424786	0.395043	UNK
TCMDC-143548	0.784186	1.15197	CYP51
TCMDC-123621	-1.60525	0.4375	UNK
TCMDC-143328	1.00112	0.242889	UNK
TCMDC-143439	-2.80402	-1.03739	UNK
TCMDC-143127	-0.603207	0.375243	UNK
TCMDC-143207	-1.46232	0.454217	UNK
TCMDC-143224	0.930265	0.0725079	UNK
TCMDC-143248	0.994827	0.982263	UNK
TCMDC-143071	-0.00142233	0.476118	CYP51
TCMDC-143097	1.19071	0.97616	UNK
TCMDC-143148	-0.339709	0.532737	UNK
TCMDC-143197	0.385466	1.31928	UNK
TCMDC-143244	0.199535	0.227842	UNK
TCMDC-143319	1.25021	0.968849	UNK
TCMDC-143371	0.503018	0.809106	UNK
TCMDC-143379	0.852749	1.16398	UNK
TCMDC-143381	1.95987	0.874239	CYP51
TCMDC-143384	0.974697	0.967925	UNK
TCMDC-143385	0.712885	-0.134207	UNK
TCMDC-143414	0.69692	1.16905	UNK
TCMDC-143432	-1.00508	0.273201	UNK
TCMDC-143511	-0.591956	0.441842	UNK
TCMDC-143526	1.28786	0.934521	UNK
TCMDC-143550	-0.684996	0.539813	UNK
TCMDC-143604	-0.62646	0.590453	UNK
TCMDC-143622	-1.86449	0.0370947	UNK
TCMDC-143362	-1.85675	0.0322209	UNK
TCMDC-143279	0.944078	-1.75823	UNK
TCMDC-143286	-3.71983	-1.42185	UNK
TCMDC-143273	-0.0586637	0.675073	UNK
TCMDC-143610	-2.96747	-0.816356	UNK
TCMDC-143085	-0.593486	0.527665	UNK
TCMDC-143130	-2.17432	-0.0985774	UNK
TCMDC-143331	-3.21703	-1.45479	UNK
TCMDC-143569	-1.95218	0.180295	UNK
TCMDC-143310	-3.0022	-0.431605	UNK
TCMDC-143262	2.27002	-1.77019	UNK
TCMDC-143315	-3.70929	-1.4	UNK
TCMDC-143108	-3.57941	-1.44091	UNK
TCMDC-143497	-2.30352	-0.204399	UNK

## Sheet: figure 5
ChEMBL_CMPD_NUMBER	ME_24h	ME_48h	ME_72h	MCC50	MCCE	tlag_MCC50	tlag_Cmax	t50pct_MCC50	t50pct_Cmax
TCMDC-143071	-154.934	-40.5762	63.3605	5.55556	0.617284	24	24	72	72
TCMDC-143083	45.1391	64.8809	83.4402	3.7037	0.617284	4	4	60	48
TCMDC-143084	-28.7145	25.1182	44.4783	50	0.617284	72	24	72	72
TCMDC-143085	-52.4333	20.7837	66.9859	1.85185	0.617284	24	24	72	72
TCMDC-143087	30.2741	57.5973	64.9642	25.3086	0.309912	38	4	72	60
TCMDC-143097	-95.8223	-1.8208	22.9753	50	1.85185	72	24	72	72
TCMDC-143108	74.207	103.042	85.1326	5.55556	1.85185	14	4	48	24
TCMDC-143109	47.5747	78.0835	82.1728	5.55556	1.85185	4	4	48	48
TCMDC-143114	-4.94909	48.1247	74.0117	50	0.617284	24	24	72	72
TCMDC-143127	-63.1294	41.4777	77.6777	7.03704	1.85185	24	24	72	67.2
TCMDC-143130	26.5695	65.3197	85.0018	5.55556	1.85185	4	4	72	48
TCMDC-143135	52.1566	46.9478	38.7036	0.000846754	5.55556	4	4	24	72
TCMDC-143137	22.8714	76.8526	102.262	16.6667	5.55556	4	4	48	48
TCMDC-143148	-108.08	-0.783894	73.626	1.85185	0.617284	24	24	72	72
TCMDC-143152	56.9761	166.798	160.217	1.85185	0.617284	4	4	48	24
TCMDC-143160	-214.627	-667.694	-988.393	50	16.6667	72	72	72	72
TCMDC-143163	71.4836	99.4358	93.6846	0.205761	0.205761	24	4	48	24
TCMDC-143185	34.1143	65.81	87.1854	1.85185	0.617284	4	4	48	48
TCMDC-143190	-188.225	-99.3488	47.7023	27.7778	0.205761	48	24	72	72
TCMDC-143194	-114.917	-675.674	-796.23	38.8889	1.23711	56	41.3333	72	72
TCMDC-143197	-16.5303	13.4442	33.635	50	0.0685871	72	4	72	72
TCMDC-143200	2.19192	1.8894	56.9286	1.85185	1.85185	24	4	72	72
TCMDC-143203	-222.428	-89.2348	54.0545	27.7778	0.617284	48	24	72	72
TCMDC-143207	9.37653	15.7339	56.2605	5.55556	0.205761	4	4	72	72
TCMDC-143221	-243.084	-97.9255	30.5438	50	1.85185	72	24	72	72
TCMDC-143224	-50.7576	-167.826	53.6478	16.6667	1.85185	48	48	72	72
TCMDC-143244	-27.3777	29.749	55.3707	27.7778	5.55556	48	24	72	72
TCMDC-143248	-143.559	-20.0816	54.2238	50	0.617284	48	24	72	72
TCMDC-143253	-106.211	-219.247	24.5352	50	0.617284	72	48	72	72
TCMDC-143256	-69.6887	10.9628	75.3535	5.55556	1.85185	24	24	72	72
TCMDC-143262	-33.6637	-143.465	-114.282	50	16.6667	72	48	72	72
TCMDC-143273	-21.3076	17.6407	21.9061	25.9259	0.617284	38	24	72	72
TCMDC-143275	-36.0217	-75.3113	19.8776	50	0.205761	72	48	72	72
TCMDC-143279	-55.8269	-85.7556	-269.589	27.7778	9.25926	48	38	60	72
TCMDC-143286	59.883	81.1358	89.3246	1.85185	0.617284	4	4	48	24
TCMDC-143291	-149.164	-418.951	-403.993	50	16.6667	72	48	72	72
TCMDC-143298	43.2682	65.4547	72.4604	1.44033	0.160037	4	4	56	64
TCMDC-143300	-279.048	-72.5657	30.5548	50	0.0685871	72	24	72	72
TCMDC-143301	26.9481	43.1407	49.4796	50	0.205761	72	4	72	72
TCMDC-143302	1.03638	27.0388	21.5908	50	0.617284	72	4	72	72
TCMDC-143304	-97.6451	-43.6144	81.5916	1.85185	0.617284	48	24	72	72
TCMDC-143310	64.6908	80.1309	94.1302	1.85185	0.617284	4	4	72	24
TCMDC-143311	20.357	59.0796	83.5796	50	16.6667	4	4	48	48
TCMDC-143313	-207.804	-855.253	-1487.77	50	0.205761	72	72	72	72
TCMDC-143314	-235.508	-846.189	-1441.39	50	0.617284	72	72	72	72
TCMDC-143315	53.1743	83.3988	72.5932	0.617284	0.205761	4	4	48	24
TCMDC-143317	-217.337	-137.825	44.5659	50	1.23457	48	24	72	72
TCMDC-143319	-74.4049	-82.6884	13.1125	50	0.205761	72	24	72	72
TCMDC-143324	-26.8888	-112.607	-10.0757	50	0.0685871	72	72	72	72
TCMDC-143325	-25.9716	-135.889	23.6762	50	0.617284	72	48	72	72
TCMDC-143328	2.82523	-7.53941	-52.7101	50	5.55556	72	24	72	72
TCMDC-143331	53.5839	70.4309	85.455	27.7778	1.85185	4	4	48	24
TCMDC-143336	-64.3403	-179.917	-53.9696	50	0.205761	72	48	72	72
TCMDC-143346	-174.15	-60.952	17.2662	50	0.205761	72	24	72	72
TCMDC-143362	28.3063	60.2253	68.1396	5.55556	1.85185	24	4	72	48
TCMDC-143371	-78.0559	40.2473	62.6058	27.7778	1.23457	48	36	72	72
TCMDC-143376	-229.157	-76.0857	-0.197981	50	0.617284	72	24	72	72
TCMDC-143379	-22.482	-3.3846	36.7081	50	0.205761	72	24	72	72
TCMDC-143381	-241.612	-106.513	38.7809	50	1.85185	72	24	72	72
TCMDC-143384	-27.6403	-15.9254	-18.8553	50	0.617284	72	24	72	72
TCMDC-143385	-140.527	14.5657	58.9567	25.9259	8.64198	48	24	72	72
TCMDC-143387	-7.95166	-1.62135	23.2073	50	0.0685871	72	24	72	72
TCMDC-143389	-205.37	-40.6003	54.0373	5.55556	0.205761	24	24	72	72
Posaconazole	-76.4226	-0.321015	50.6685	23.7078	0.00287896	46.4	24	61.3333	65.8667
TCMDC-143405	-289.196	-32.4517	41.1216	50	0.0685871	72	24	72	72
TCMDC-143409	-46.4941	-253.426	11.7221	50	0.617284	72	72	72	72
TCMDC-143410	16.9023	39.285	41.8133	25.9259	1.23457	38	36	72	72
TCMDC-143411	-24.7459	74.9666	99.2836	16.6667	0.205761	24	24	72	48
TCMDC-143414	-30.3967	4.31987	10.4319	50	0.342936	72	14	72	72
TCMDC-143421	-70.7645	-276.175	-1.90126	50	1.85185	72	48	72	72
TCMDC-143432	-31.9347	48.3783	79.9841	1.85185	1.23457	24	24	72	60
TCMDC-143433	-248.551	-140.579	30.4902	50	0.205761	72	24	72	72
TCMDC-143434	51.5158	102.276	117.751	5.55556	0.0685871	24	4	72	24
TCMDC-143439	43.352	76.8723	68.3635	16.6667	1.85185	4	4	48	48
TCMDC-143455	25.577	44.8387	61.893	5.55556	0.205761	24	24	72	72
TCMDC-143463	-5.4236	-24.264	4.62994	50	0.205761	72	48	72	72
TCMDC-143476	-15.4195	-2.75366	-23.113	50	0.617284	72	24	72	72
TCMDC-143477	-46.0078	-102.792	-13.578	50	0.617284	72	48	72	72
TCMDC-143481	-18.0648	-41.8218	55.4241	5.55556	0.617284	48	48	72	72
TCMDC-143484	-13.8764	26.7534	1.78637	50	0.205761	72	24	72	72
TCMDC-143490	37.5404	50.8304	51.8782	50	0.00762079	4	4	48	48
TCMDC-143494	32.4456	71.1038	67.5793	50	1.85185	4	4	48	48
TCMDC-143497	33.9827	58.4514	70.4835	5.55556	0.411523	4	4	60	60
TCMDC-143498	32.6582	54.1455	68.2465	13.7037	1.85185	33.6	8	72	48
TCMDC-143500	-103.212	-13.304	53.284	16.6667	0.205761	24	24	72	72
TCMDC-143502	-3.51812	29.7799	64.8887	5.55556	1.85185	24	48	72	72
TCMDC-143504	-95.1621	-135.708	0.688166	50	0.617284	72	48	72	72
TCMDC-143511	-40.3218	29.1145	87.9479	5.55556	1.85185	24	24	72	72
TCMDC-143526	-107.476	-30.6533	30.9234	50	1.85185	72	24	72	72
TCMDC-123621	36.8077	33.2383	64.4668	5.55556	0.617284	4	4	72	72
TCMDC-143535	-92.8433	-11.1799	45.5869	50	0.205761	72	24	72	72
TCMDC-143537	33.1689	35.5175	52.5957	16.6667	0.617284	24	4	72	72
TCMDC-143548	-13.6646	17.5808	36.7488	50	0.617284	72	24	72	72
TCMDC-143549	31.0393	40.4277	76.5332	16.6667	5.55556	24	4	72	72
TCMDC-143550	-35.0895	33.2327	65.1227	1.85185	0.617284	24	24	72	72
TCMDC-143552	-18.5463	-23.0005	85.8726	16.6667	5.55556	48	48	72	72
TCMDC-143562	-24.9705	30.5632	12.8696	50	0.205761	72	24	72	72
TCMDC-143569	29.0073	56.9283	75.816	1.85185	0.617284	24	4	72	48
TCMDC-143588	4.14325	11.8076	-0.706093	50	5.55556	72	24	72	72
TCMDC-143593	-243.773	-91.7284	36.534	50	0.0228624	72	24	72	72
Nifurtimox	79.7791	100.284	96.6694	7.54458	1.85185	8.88889	4	48.2222	25.3333
TCMDC-143602	-12.5205	-29.081	15.6088	50	0.205761	72	72	72	72
Benznidazole	49.8205	84.8832	90.745	33.802	4.17238	7.33333	4	46	34
TCMDC-143604	-55.9743	36.5881	78.1794	1.85185	0.617284	24	24	72	72
TCMDC-143606	41.1896	50.5934	54.3499	25.9259	0.205761	4	4	48	48
TCMDC-143610	50.657	69.1206	72.4769	1.54321	0.308642	4	4	48	54
TCMDC-143617	-170.943	-538.575	-488.335	50	5.55556	72	72	72	72
TCMDC-143622	11.982	63.0909	72.2951	1.85185	1.85185	24	4	72	48
TCMDC-143623	-87.7558	-504.665	-765.031	25.9259	1.02881	48	38	72	60
TCMDC-143631	-43.2523	-170.763	18.409	50	0.617284	72	48	72	72
TCMDC-143632	-9.2427	8.20794	46.1088	50	5.55556	72	24	72	72
TCMDC-139489	37.6706	64.7005	58.8587	5.55556	0.205761	4	4	72	48
TCMDC-140766	54.6006	64.1651	71.5778	5.55556	0.617284	4	4	72	24

[truncated: 8 more sheets: figure 6 A, figure 6 B, figure 6 C, figure S5, figure S6, S4, S3 A, S3 B]
